# Supplementary material for: Bridging Integrator 3 (BIN3) Downregulation Predicts a Poor Prognosis in Patients with Esophagus Carcinoma: A Study based on TCGA Data
Source: Comb Chem High Throughput Screen. 2023 Jun 12;26(11):1974–89. doi: 10.2174/1386207326666221205101815 (PMC10332122; doi:10.2174/1386207326666221205101815)
Supplement: Supplementary file 1 [file CCHTS-26-1974_SD1.zip]

Archive with 4 entries (4 files):
- CCHTS-26-1974_SD1/BMS-CCHTS-2022-141 Suppl.-MS.pdf
- CCHTS-26-1974_SD1/BMS-CCHTS-2022-141 SUPPLE_1.XLS
- CCHTS-26-1974_SD1/BMS-CCHTS-2022-141 SUPPLE_2.XLS
- CCHTS-26-1974_SD1/BMS-CCHTS-2022-141 SUPPLE_3.XLS
