# Supplementary material for: Bridging Integrator 3 (BIN3) Downregulation Predicts a Poor Prognosis in Patients with Esophagus Carcinoma: A Study based on TCGA Data
Source: Comb Chem High Throughput Screen. 2023 Jun 12;26(11):1974–89. doi: 10.2174/1386207326666221205101815 (PMC10332122; doi:10.2174/1386207326666221205101815)
Supplement: Supplementary file 1 [file CCHTS-26-1974_SD1.zip › CCHTS-26-1974_SD1/BMS-CCHTS-2022-141 SUPPLE_1.XLS]

## Sheet: Sheet 1
Supplemental Table 1 Genes associated with overall survival of ESCA
gene_name	gene_id	gene_biotype	HR	CI	p.Cox
LINC02082	ENSG00000242268	lncRNA
AC090241.2	ENSG00000270112	lncRNA	1.122	0.687-1.833	0.64567
RAB4B	ENSG00000167578	protein_coding	0.927	0.567-1.515	0.762305
TIGAR	ENSG00000078237	protein_coding	0.936	0.572-1.531	0.791323
RNF44	ENSG00000146083	protein_coding	1.190	0.727-1.949	0.488004
NUP210P2	ENSG00000225275	unprocessed_pseudogene
DNAH3	ENSG00000158486	protein_coding	0.858	0.524-1.404	0.542186
RPL23A	ENSG00000198242	protein_coding	1.449	0.882-2.383	0.143437
EHD4-AS1	ENSG00000259883	lncRNA	1.162	0.711-1.899	0.548433
RPL7L1P12	ENSG00000231981	processed_pseudogene	0.882	0.539-1.444	0.618123
AC244102.2	ENSG00000269475	unprocessed_pseudogene
Y_RNA	ENSG00000201788	misc_RNA
ARL8B	ENSG00000134108	protein_coding	0.994	0.604-1.638	0.981866
AC007114.2	ENSG00000263089	lncRNA	1.187	0.723-1.949	0.49757
CALB2	ENSG00000172137	protein_coding	0.804	0.489-1.324	0.39187
MFSD3	ENSG00000167700	protein_coding	1.150	0.702-1.884	0.578968
AC092839.2	ENSG00000234943	lncRNA	1.563	0.949-2.577	0.079662
LINC00636	ENSG00000240423	lncRNA	0.732	0.447-1.199	0.215018
PIGV	ENSG00000060642	protein_coding	0.964	0.586-1.584	0.884424
AC055876.5	ENSG00000271616	processed_pseudogene
PIGFP2	ENSG00000234881	processed_pseudogene	1.618	0.984-2.660	0.0580361
CHIAP1	ENSG00000236040	unprocessed_pseudogene
ECE1-AS1	ENSG00000231105	lncRNA	1.050	0.642-1.717	0.845683
AC128716.1	ENSG00000243044	processed_pseudogene
ZNF708	ENSG00000182141	protein_coding	1.020	0.624-1.669	0.936094
LINC01224	ENSG00000269416	lncRNA	1.363	0.812-2.288	0.241828
AC127002.2	ENSG00000275265	lncRNA	0.949	0.581-1.551	0.835808
MYADML2	ENSG00000185105	protein_coding	1.624	0.981-2.688	0.0593887
DNM3-IT1	ENSG00000233540	lncRNA	0.830	0.507-1.357	0.457641
PHEX	ENSG00000102174	protein_coding	0.968	0.590-1.588	0.896863
KRT8P47	ENSG00000271647	processed_pseudogene	0.860	0.525-1.411	0.550755
MOGAT2	ENSG00000166391	protein_coding	0.771	0.470-1.265	0.303314
AC006557.5	ENSG00000270469	processed_pseudogene	0.992	0.604-1.627	0.973248
PFN2	ENSG00000070087	protein_coding	1.440	0.877-2.363	0.149605
AC007861.1	ENSG00000262950	lncRNA
CASC23	ENSG00000255420	lncRNA
DNM1P41	ENSG00000280038	TEC	1.211	0.739-1.983	0.447258
AC005324.5	ENSG00000266261	lncRNA	1.277	0.777-2.097	0.334595
RMND5A	ENSG00000153561	protein_coding	1.966	1.182-3.270	0.00920575
AC092301.1	ENSG00000269148	lncRNA	1.066	0.649-1.751	0.801812
AL590730.2	ENSG00000274458	snoRNA
AC245008.1	ENSG00000273406	lncRNA
RAD23A	ENSG00000179262	protein_coding	0.699	0.417-1.173	0.175275
TTC41P	ENSG00000214198	transcribed_unitary_pseudogene	1.693	1.023-2.800	0.0403909
RNVU1-2A	ENSG00000278099	snRNA
OR2D2	ENSG00000166368	protein_coding
SERPINB11	ENSG00000206072	protein_coding	0.737	0.448-1.211	0.228127
AL135937.1	ENSG00000234900	lncRNA	1.231	0.751-2.018	0.408928
LINC02292	ENSG00000258630	lncRNA	0.802	0.475-1.351	0.406617
SIN3B	ENSG00000127511	protein_coding	0.999	0.599-1.664	0.996665
LINC00705	ENSG00000225269	lncRNA	0.900	0.550-1.470	0.672762
RPL7P17	ENSG00000214062	processed_pseudogene	0.753	0.457-1.239	0.26409
TLL2	ENSG00000095587	protein_coding	1.122	0.677-1.858	0.655784
AC025588.4	ENSG00000274219	unprocessed_pseudogene
AL606490.3	ENSG00000230100	lncRNA
CTSA	ENSG00000064601	protein_coding	1.323	0.805-2.175	0.269768
AL671277.1	ENSG00000227766	unprocessed_pseudogene	1.324	0.804-2.181	0.270863
IL32	ENSG00000008517	protein_coding	0.973	0.595-1.592	0.914066
AC116351.1	ENSG00000215246	lncRNA	0.887	0.541-1.454	0.634451
AC103810.5	ENSG00000266644	lncRNA	0.925	0.564-1.518	0.75774
ASS1P7	ENSG00000236893	processed_pseudogene	1.093	0.667-1.793	0.723152
THAP12P4	ENSG00000254465	processed_pseudogene
PTPN4	ENSG00000088179	protein_coding	0.620	0.377-1.021	0.0601007
NUCB2	ENSG00000070081	protein_coding	1.169	0.708-1.931	0.5421
AC087741.2	ENSG00000275479	lncRNA	1.001	0.607-1.650	0.997752
SERPINB12	ENSG00000166634	protein_coding	0.925	0.563-1.519	0.756839
AC023830.2	ENSG00000261789	lncRNA	1.016	0.619-1.669	0.948635
AC021613.1	ENSG00000254092	lncRNA
GGT3P	ENSG00000197421	transcribed_unprocessed_pseudogene	1.030	0.630-1.685	0.905611
TMEM143	ENSG00000161558	protein_coding	0.776	0.472-1.278	0.319461
DACH1	ENSG00000276644	protein_coding	1.082	0.658-1.780	0.756764
AC145350.3	ENSG00000260900	processed_pseudogene
Metazoa_SRP	ENSG00000278732	misc_RNA	1.138	0.696-1.862	0.605947
COLCA1	ENSG00000196167	lncRNA	0.892	0.543-1.463	0.649755
AC008403.1	ENSG00000268465	protein_coding
RN7SL560P	ENSG00000264438	misc_RNA
BMP2KL	ENSG00000204113	processed_pseudogene	1.019	0.622-1.669	0.939112
RNU6-820P	ENSG00000207000	snRNA	1.082	0.659-1.776	0.756325
AC093367.1	ENSG00000254131	processed_pseudogene	1.081	0.662-1.765	0.756431
FGF23	ENSG00000118972	protein_coding	1.422	0.868-2.330	0.161824
AC114689.1	ENSG00000264104	processed_pseudogene
SERTAD2	ENSG00000179833	protein_coding	1.013	0.613-1.671	0.961168
ST3GAL6	ENSG00000064225	protein_coding	0.738	0.450-1.210	0.228819
AP001029.1	ENSG00000267108	lncRNA	0.879	0.537-1.438	0.606687
PKP2	ENSG00000057294	protein_coding	1.317	0.797-2.177	0.283176
AL357315.1	ENSG00000227535	lncRNA	1.691	1.022-2.798	0.0407294
RNU6-453P	ENSG00000252628	snRNA
TRIM51HP	ENSG00000166007	transcribed_unprocessed_pseudogene
AC005046.1	ENSG00000273055	lncRNA	0.892	0.546-1.458	0.648442
RPL35AP28	ENSG00000242041	processed_pseudogene	0.883	0.535-1.459	0.627974
AP005242.3	ENSG00000278923	lncRNA
KRT1	ENSG00000167768	protein_coding	0.999	0.609-1.639	0.996297
AC016583.1	ENSG00000280159	TEC	1.364	0.826-2.251	0.225319
AC026185.1	ENSG00000235240	unprocessed_pseudogene	0.857	0.524-1.402	0.538462
PDLIM1P3	ENSG00000264172	processed_pseudogene
RNU6-1273P	ENSG00000199903	snRNA
RNA5SP218	ENSG00000200058	rRNA_pseudogene
AL080312.2	ENSG00000275358	lncRNA	1.123	0.682-1.851	0.648673
RAET1K	ENSG00000218358	transcribed_unprocessed_pseudogene	1.091	0.666-1.786	0.728812
AC021506.1	ENSG00000266460	lncRNA
AC026464.3	ENSG00000260371	protein_coding
AC022150.3	ENSG00000269349	lncRNA	1.167	0.713-1.911	0.539508
Y_RNA	ENSG00000200291	misc_RNA
DDX11L10	ENSG00000233614	transcribed_unprocessed_pseudogene	0.751	0.456-1.236	0.259542
SLC45A4	ENSG00000022567	protein_coding	0.877	0.535-1.439	0.603436
AC022743.1	ENSG00000278933	TEC
RNA5SP128	ENSG00000202175	rRNA_pseudogene
MTRF1	ENSG00000120662	protein_coding	1.075	0.655-1.765	0.774616
AL135924.2	ENSG00000235523	lncRNA	0.836	0.507-1.377	0.481082
AC112673.1	ENSG00000249848	processed_pseudogene	1.413	0.859-2.323	0.173175
AL157858.2	ENSG00000277826	misc_RNA
MTND5P14	ENSG00000230225	unprocessed_pseudogene	0.856	0.519-1.413	0.54342
IGSF11-AS1	ENSG00000239877	lncRNA
U8	ENSG00000201398	snoRNA
AC018648.1	ENSG00000272905	lncRNA	1.252	0.763-2.054	0.373426
AC009133.2	ENSG00000259952	lncRNA	0.779	0.475-1.278	0.323096
RARRES2P7	ENSG00000260812	processed_pseudogene
MTND2P28	ENSG00000225630	unprocessed_pseudogene	1.333	0.813-2.185	0.25476
FMO7P	ENSG00000230231	unprocessed_pseudogene	1.062	0.650-1.735	0.809924
ESM1	ENSG00000164283	protein_coding	1.638	0.997-2.692	0.0515402
KF459542.1	ENSG00000231880	lncRNA
AC006458.1	ENSG00000227489	lncRNA
AP003730.1	ENSG00000254555	processed_pseudogene
RWDD2A	ENSG00000013392	protein_coding	1.302	0.791-2.142	0.29954
LINC00592	ENSG00000258279	lncRNA	0.966	0.583-1.602	0.894768
ENTPD1-AS1	ENSG00000226688	lncRNA	0.619	0.371-1.031	0.0653299
LINC01181	ENSG00000250929	lncRNA	1.298	0.790-2.134	0.303594
ACOXL-AS1	ENSG00000204581	lncRNA	0.952	0.581-1.559	0.845124
AC104463.1	ENSG00000225620	lncRNA
PPIAP6	ENSG00000258477	processed_pseudogene	1.113	0.678-1.828	0.671454
AC092447.4	ENSG00000225488	lncRNA
SCFD2	ENSG00000184178	protein_coding	0.826	0.505-1.351	0.4462
GFOD1-AS1	ENSG00000237786	lncRNA	1.462	0.892-2.397	0.132224
YWHAB	ENSG00000166913	protein_coding	1.274	0.777-2.089	0.33763
AL669914.2	ENSG00000275856	misc_RNA
TMEM155	ENSG00000164112	protein_coding	1.244	0.757-2.045	0.38886
AC013652.1	ENSG00000259345	lncRNA	1.093	0.668-1.788	0.72326
TOMM40	ENSG00000130204	protein_coding	1.042	0.637-1.705	0.870194
AL109806.1	ENSG00000280387	TEC	0.917	0.555-1.518	0.737354
PRSS48	ENSG00000189099	protein_coding	1.093	0.665-1.795	0.726798
AL591806.1	ENSG00000232879	processed_pseudogene	1.225	0.749-2.004	0.418581
ADTRP	ENSG00000111863	protein_coding	0.744	0.452-1.223	0.243417
NDUFAF2	ENSG00000164182	protein_coding	1.157	0.708-1.892	0.560966
SEPSECS	ENSG00000109618	protein_coding	1.019	0.623-1.668	0.939308
AC138894.3	ENSG00000271623	processed_pseudogene
Z98885.3	ENSG00000279345	lncRNA	0.963	0.588-1.576	0.881154
DCDC2C	ENSG00000214866	protein_coding	0.845	0.516-1.384	0.503299
CWC27	ENSG00000153015	protein_coding	0.906	0.552-1.487	0.695221
RNA5SP37	ENSG00000202290	rRNA_pseudogene	1.316	0.800-2.164	0.279962
AC084125.1	ENSG00000254578	lncRNA
AL512306.3	ENSG00000240710	lncRNA	0.778	0.474-1.275	0.318525
AC105391.1	ENSG00000248778	processed_pseudogene
FO082796.1	ENSG00000250210	unprocessed_pseudogene
SMARCE1P1	ENSG00000225215	processed_pseudogene	1.219	0.741-2.003	0.435741
PHBP19	ENSG00000257246	processed_pseudogene	1.361	0.826-2.242	0.226359
LINC02453	ENSG00000245017	lncRNA	1.009	0.617-1.649	0.972154
AL117327.1	ENSG00000281091	lncRNA	1.226	0.748-2.009	0.419329
LINC02061	ENSG00000250885	lncRNA
AL133445.2	ENSG00000273797	lncRNA	1.055	0.643-1.731	0.832579
LHX5	ENSG00000089116	protein_coding	0.753	0.459-1.236	0.261792
MYOM2	ENSG00000036448	protein_coding	0.864	0.526-1.417	0.561894
AL158151.2	ENSG00000234055	lncRNA	0.907	0.553-1.489	0.699915
AC093227.2	ENSG00000267552	protein_coding	1.449	0.872-2.408	0.152778
MTND6P7	ENSG00000224695	processed_pseudogene
EVX1	ENSG00000106038	protein_coding	1.023	0.620-1.685	0.930037
GLYATL1P1	ENSG00000255189	unprocessed_pseudogene	0.933	0.570-1.525	0.780683
MAP9	ENSG00000164114	protein_coding	0.740	0.451-1.213	0.232346
RNU7-147P	ENSG00000238698	snRNA
RNU1-47P	ENSG00000199836	snRNA	0.892	0.545-1.463	0.651764
APIP	ENSG00000149089	protein_coding	1.477	0.892-2.444	0.129388
AC097063.1	ENSG00000224570	processed_pseudogene	0.871	0.533-1.425	0.583046
MAF1	ENSG00000179632	protein_coding	0.783	0.476-1.287	0.334788
Z82195.1	ENSG00000271677	unprocessed_pseudogene
FOXP1	ENSG00000114861	protein_coding	0.685	0.418-1.123	0.133748
OR5L2	ENSG00000205030	protein_coding
PLCE1	ENSG00000138193	protein_coding	0.969	0.589-1.596	0.902595
PRAMEF4	ENSG00000243073	protein_coding
RAD17	ENSG00000152942	protein_coding	1.200	0.733-1.963	0.468522
AC026877.1	ENSG00000240809	processed_pseudogene	0.963	0.587-1.580	0.881837
AC005086.4	ENSG00000280004	pseudogene	1.559	0.944-2.573	0.0824862
AC108043.1	ENSG00000224560	processed_pseudogene
CICP17	ENSG00000227233	processed_pseudogene
SPCS2	ENSG00000118363	protein_coding	1.017	0.622-1.662	0.947965
PPIAP45	ENSG00000258116	processed_pseudogene	1.090	0.662-1.794	0.735322
DGCR11	ENSG00000273311	lncRNA	0.888	0.542-1.454	0.636034
SETDB2	ENSG00000136169	protein_coding	0.973	0.595-1.591	0.913442
AC131212.2	ENSG00000279700	TEC	1.062	0.649-1.737	0.811689
DESI2	ENSG00000121644	protein_coding	1.100	0.670-1.805	0.706419
PAX3	ENSG00000135903	protein_coding	0.649	0.389-1.082	0.0973765
COX17	ENSG00000138495	protein_coding	1.302	0.796-2.131	0.293698
PSORS1C3	ENSG00000204528	lncRNA	0.989	0.605-1.616	0.965079
NLGN2	ENSG00000169992	protein_coding	0.608	0.362-1.023	0.0606744
AC090686.1	ENSG00000239344	processed_pseudogene	1.207	0.735-1.982	0.457722
SERPINE3	ENSG00000253309	protein_coding	1.069	0.652-1.754	0.790171
HAO1	ENSG00000101323	protein_coding
AC087045.2	ENSG00000272456	lncRNA	1.118	0.683-1.829	0.657032
LINC02201	ENSG00000251538	lncRNA	0.750	0.457-1.232	0.255643
LINC02864	ENSG00000263711	lncRNA	1.105	0.672-1.817	0.692877
AC127496.4	ENSG00000262662	lncRNA	1.419	0.864-2.331	0.166598
PKMYT1	ENSG00000127564	protein_coding	0.886	0.541-1.451	0.629929
HSPA8P15	ENSG00000219395	processed_pseudogene	1.025	0.626-1.678	0.921882
OR4A7P	ENSG00000255349	unprocessed_pseudogene
XIAPP2	ENSG00000254843	processed_pseudogene	1.614	0.977-2.666	0.0617622
AC107075.1	ENSG00000277998	unprocessed_pseudogene	1.346	0.813-2.228	0.248054
AL355810.1	ENSG00000275248	lncRNA	1.235	0.750-2.035	0.406733
EIF3LP3	ENSG00000226086	processed_pseudogene	0.869	0.532-1.421	0.576532
AP001626.1	ENSG00000235023	lncRNA	1.053	0.644-1.723	0.836119
FAM89B	ENSG00000176973	protein_coding	0.785	0.476-1.296	0.344708
AL356215.1	ENSG00000255521	lncRNA	0.730	0.442-1.205	0.218375
IGLJ6	ENSG00000211682	IG_J_gene
AL592464.1	ENSG00000231630	lncRNA
TMEM251P1	ENSG00000249514	processed_pseudogene
Z97832.2	ENSG00000272374	lncRNA	1.019	0.623-1.665	0.941006
MED8	ENSG00000159479	protein_coding	1.285	0.782-2.114	0.322473
PHF1	ENSG00000112511	protein_coding	0.596	0.360-0.988	0.044662
ZNF781	ENSG00000196381	protein_coding	0.762	0.464-1.252	0.283551
IGHV1-24	ENSG00000211950	IG_V_gene	1.061	0.649-1.734	0.812795
RNU6-1329P	ENSG00000202534	snRNA
AC103563.2	ENSG00000231062	lncRNA	0.772	0.471-1.266	0.305605
DIPK1A	ENSG00000154511	protein_coding	0.727	0.442-1.195	0.208579
AC008489.1	ENSG00000253946	processed_pseudogene
ANKMY1	ENSG00000144504	protein_coding	0.931	0.570-1.521	0.77451
PSMB6	ENSG00000142507	protein_coding	1.085	0.662-1.779	0.745708
AC027176.2	ENSG00000259677	processed_pseudogene	1.196	0.731-1.957	0.475614
GUCY1A1	ENSG00000164116	protein_coding	0.809	0.491-1.332	0.404751
AC009237.15	ENSG00000273305	lncRNA	1.311	0.792-2.170	0.291976
PRKG2	ENSG00000138669	protein_coding	1.025	0.625-1.681	0.920725
MESTP3	ENSG00000250927	processed_pseudogene	1.101	0.673-1.801	0.700697
FBXO45	ENSG00000174013	protein_coding	1.146	0.702-1.873	0.58554
AC107421.1	ENSG00000235110	processed_pseudogene	0.700	0.424-1.158	0.1647
AC098657.3	ENSG00000277670	unprocessed_pseudogene
AC002383.1	ENSG00000227863	lncRNA
AMZ2	ENSG00000196704	protein_coding	0.879	0.533-1.450	0.61419
AC021106.2	ENSG00000251332	processed_pseudogene	1.184	0.724-1.935	0.501106
AC066612.1	ENSG00000259235	lncRNA
AC116612.1	ENSG00000258507	lncRNA
TMEM52	ENSG00000178821	protein_coding	1.219	0.744-1.999	0.431812
RPS2P24	ENSG00000244019	processed_pseudogene	1.159	0.706-1.904	0.559319
RNA5SP177	ENSG00000222054	rRNA_pseudogene
CHN2	ENSG00000106069	protein_coding	1.469	0.886-2.436	0.135981
RN7SL430P	ENSG00000243911	misc_RNA	1.065	0.651-1.739	0.802924
LNCPRESS1	ENSG00000232301	lncRNA
ZNF460-AS1	ENSG00000267871	lncRNA	1.544	0.934-2.552	0.0900156
AC021035.1	ENSG00000227851	lncRNA
AL512504.1	ENSG00000225715	processed_pseudogene	1.120	0.681-1.841	0.655784
OR2AS2P	ENSG00000271934	unprocessed_pseudogene
AC005828.7	ENSG00000271919	transcribed_processed_pseudogene	0.902	0.550-1.480	0.684371
GCNT4	ENSG00000176928	protein_coding	0.748	0.456-1.226	0.249322
AC012506.3	ENSG00000233714	lncRNA
KLK8	ENSG00000129455	protein_coding	1.030	0.628-1.689	0.906489
AC024060.1	ENSG00000253049	snoRNA
RN7SL541P	ENSG00000240250	misc_RNA	1.242	0.753-2.049	0.395759
MIR8081	ENSG00000277889	miRNA
AL122016.1	ENSG00000216902	processed_pseudogene
AC097527.1	ENSG00000237666	unprocessed_pseudogene	1.383	0.838-2.283	0.204721
IP6K3	ENSG00000161896	protein_coding	1.007	0.615-1.649	0.978148
AL136146.1	ENSG00000254672	processed_pseudogene	1.018	0.623-1.663	0.943946
MTF2	ENSG00000143033	protein_coding	1.151	0.702-1.887	0.577403
ITFG2-AS1	ENSG00000256150	lncRNA
NOBOX	ENSG00000106410	protein_coding
RBM15B	ENSG00000259956	protein_coding	0.803	0.491-1.312	0.380764
PIH1D2	ENSG00000150773	protein_coding	0.771	0.468-1.271	0.308333
AL390778.1	ENSG00000227958	lncRNA
KRT18P61	ENSG00000267083	processed_pseudogene	1.787	1.077-2.966	0.0246915
LINC02126	ENSG00000259847	lncRNA	1.192	0.728-1.954	0.48505
AL136981.1	ENSG00000226668	transcribed_unprocessed_pseudogene	0.789	0.478-1.302	0.353427
PCGF7P	ENSG00000268140	processed_pseudogene	1.000	0.609-1.642	0.999737
AL031009.1	ENSG00000278987	TEC	0.767	0.468-1.256	0.291348
AC008638.2	ENSG00000250006	processed_pseudogene
VN1R53P	ENSG00000236313	processed_pseudogene
OR52E1	ENSG00000273085	polymorphic_pseudogene
AC009690.1	ENSG00000260729	protein_coding	0.886	0.540-1.453	0.630648
MT1A	ENSG00000205362	protein_coding	1.088	0.660-1.792	0.74157
AC006064.1	ENSG00000245667	lncRNA	0.713	0.433-1.175	0.184766
AC004817.1	ENSG00000258517	lncRNA	0.793	0.485-1.299	0.357881
AC104009.1	ENSG00000254768	lncRNA
RNU6-391P	ENSG00000202050	snRNA
AL356234.2	ENSG00000230533	lncRNA	1.221	0.746-1.997	0.426817
ATP2A1	ENSG00000196296	protein_coding	0.630	0.381-1.042	0.07199
AC093424.1	ENSG00000270457	lncRNA	1.126	0.689-1.842	0.635946
IGKV1OR22-5	ENSG00000230481	IG_V_pseudogene	0.788	0.481-1.290	0.343611
RNU6-448P	ENSG00000252861	snRNA
DPY19L1P2	ENSG00000231952	unprocessed_pseudogene	1.175	0.716-1.928	0.52437
OR6C72P	ENSG00000205331	unprocessed_pseudogene
AC027281.1	ENSG00000279123	TEC	0.941	0.576-1.538	0.80884
RNU1-129P	ENSG00000206791	snRNA	1.392	0.844-2.296	0.194554
NCAPG	ENSG00000109805	protein_coding	0.628	0.380-1.038	0.069853
IGHV5-78	ENSG00000211978	IG_V_pseudogene	1.096	0.670-1.794	0.714123
FANK1	ENSG00000203780	protein_coding	0.960	0.585-1.577	0.8732
NOP2	ENSG00000111641	protein_coding	1.029	0.628-1.683	0.91079
ZNF880	ENSG00000221923	protein_coding	0.718	0.436-1.182	0.192873
MELTF	ENSG00000163975	protein_coding	0.908	0.554-1.489	0.702974
ZNF736P9Y	ENSG00000239893	transcribed_processed_pseudogene	0.894	0.547-1.462	0.65544
PTPRB	ENSG00000127329	protein_coding	1.092	0.662-1.800	0.731492
PRANCR	ENSG00000257815	lncRNA	1.177	0.719-1.927	0.516516
AC116914.1	ENSG00000262358	lncRNA	1.489	0.906-2.448	0.11629
RNF14P2	ENSG00000250594	processed_pseudogene
DGKD	ENSG00000077044	protein_coding	0.964	0.586-1.586	0.885344
TMCO1	ENSG00000143183	protein_coding	1.230	0.751-2.014	0.410065
PDE11A-AS1	ENSG00000229941	lncRNA
AC117500.5	ENSG00000279455	TEC
RAB5C	ENSG00000108774	protein_coding	0.817	0.499-1.337	0.420668
NPBWR2	ENSG00000125522	protein_coding
UPP1	ENSG00000183696	protein_coding	0.861	0.524-1.413	0.553187
AP001610.2	ENSG00000228318	lncRNA	0.709	0.433-1.161	0.171209
AC064859.1	ENSG00000279874	TEC
AC008760.1	ENSG00000269680	lncRNA	1.029	0.619-1.712	0.911357
AC093323.2	ENSG00000279859	TEC	0.876	0.534-1.437	0.601122
RNA5SP36	ENSG00000222129	rRNA_pseudogene
RPS17P17	ENSG00000225758	processed_pseudogene
TRABD2B	ENSG00000269113	protein_coding	0.775	0.472-1.270	0.311332
RPL36P2	ENSG00000231302	processed_pseudogene	0.735	0.446-1.213	0.228469
AC073534.1	ENSG00000268442	processed_pseudogene	1.047	0.640-1.714	0.855008
RPS3AP17	ENSG00000244031	processed_pseudogene
AC020914.3	ENSG00000268957	unprocessed_pseudogene
AC244157.1	ENSG00000231392	unprocessed_pseudogene
AMN	ENSG00000166126	protein_coding	0.776	0.473-1.275	0.317145
KCNE1B	ENSG00000276289	protein_coding	0.748	0.454-1.231	0.253291
KLK10	ENSG00000129451	protein_coding	0.797	0.484-1.313	0.373643
AL133338.1	ENSG00000260000	lncRNA	0.804	0.490-1.319	0.388524
MRPL57P7	ENSG00000254312	processed_pseudogene
AF096876.1	ENSG00000259981	lncRNA
KDM5B	ENSG00000117139	protein_coding	0.850	0.519-1.392	0.518718
KRTAP19-3	ENSG00000244025	protein_coding
STPG1	ENSG00000001460	protein_coding	0.953	0.581-1.562	0.849158
AC004951.3	ENSG00000241057	transcribed_unprocessed_pseudogene	1.026	0.626-1.682	0.918785
FHOD1	ENSG00000135723	protein_coding	0.947	0.579-1.549	0.827191
PTPRH	ENSG00000080031	protein_coding	0.963	0.585-1.583	0.880798
PCMTD1	ENSG00000168300	protein_coding	1.175	0.718-1.922	0.520504
AL121957.1	ENSG00000234206	lncRNA	0.816	0.499-1.335	0.41882
OR14A16	ENSG00000196772	protein_coding
NDUFS5P6	ENSG00000255531	processed_pseudogene
AL136038.1	ENSG00000200693	snoRNA	0.773	0.471-1.267	0.306797
AC002128.1	ENSG00000268947	lncRNA	1.241	0.759-2.032	0.389395
AC112907.2	ENSG00000231982	unprocessed_pseudogene	0.866	0.528-1.421	0.569255
GLRA3	ENSG00000145451	protein_coding	1.087	0.661-1.788	0.742581
AACSP1	ENSG00000250420	transcribed_unprocessed_pseudogene	1.087	0.664-1.780	0.73908
RPS28P7	ENSG00000227097	processed_pseudogene	0.909	0.555-1.490	0.705846
COX7A2P2	ENSG00000236764	processed_pseudogene	1.149	0.700-1.884	0.582543
MINDY4	ENSG00000106125	protein_coding	0.978	0.596-1.606	0.931319
MAP2K7	ENSG00000076984	protein_coding	0.878	0.531-1.451	0.61068
AC013733.2	ENSG00000234595	lncRNA
AP000281.2	ENSG00000232360	lncRNA
SMIM32	ENSG00000271824	protein_coding	1.550	0.937-2.564	0.088231
RBM38-AS1	ENSG00000218018	lncRNA	0.580	0.351-0.959	0.0337894
ZNF767P	ENSG00000133624	transcribed_unprocessed_pseudogene	0.770	0.466-1.271	0.306632
AC010376.1	ENSG00000253801	processed_pseudogene
MT-TL1	ENSG00000209082	Mt_tRNA	1.367	0.836-2.236	0.212982
AP5S1	ENSG00000125843	protein_coding	0.814	0.493-1.343	0.419991
GRIP1	ENSG00000155974	protein_coding	0.967	0.576-1.621	0.897264
RPS29P12	ENSG00000243664	processed_pseudogene	1.146	0.695-1.890	0.593707
VRK3	ENSG00000105053	protein_coding	1.484	0.900-2.446	0.121842
H2BP8	ENSG00000235976	processed_pseudogene
SRSF10P1	ENSG00000267717	processed_pseudogene	0.648	0.394-1.066	0.0874332
LINC01880	ENSG00000232002	lncRNA
SNORD99	ENSG00000221539	snoRNA	1.164	0.706-1.919	0.552207
FP236315.1	ENSG00000279064	lncRNA
AC027369.4	ENSG00000254920	unprocessed_pseudogene
NDUFAF4P4	ENSG00000231378	processed_pseudogene	1.000	0.612-1.636	0.998797
AC123904.2	ENSG00000257323	processed_pseudogene
VENTXP3	ENSG00000257364	processed_pseudogene
ARMH2	ENSG00000260286	protein_coding	1.381	0.840-2.270	0.203106
SLC2A1	ENSG00000117394	protein_coding	0.909	0.552-1.497	0.707658
LEMD1-AS1	ENSG00000226235	lncRNA	0.754	0.458-1.241	0.267122
AL360270.2	ENSG00000261654	lncRNA	1.162	0.711-1.898	0.550147
WNT1	ENSG00000125084	protein_coding	0.897	0.548-1.468	0.666426
MIR4635	ENSG00000263834	miRNA	1.140	0.694-1.872	0.60529
AC104825.1	ENSG00000251615	lncRNA	1.008	0.617-1.646	0.975582
AC024681.2	ENSG00000254227	lncRNA
AC012414.3	ENSG00000259443	lncRNA
AC134050.1	ENSG00000241537	processed_pseudogene	1.095	0.668-1.794	0.72017
MUSK	ENSG00000030304	protein_coding	0.846	0.515-1.391	0.509892
CDY1	ENSG00000172288	protein_coding
AL591684.3	ENSG00000270369	processed_pseudogene
LINC02317	ENSG00000258678	lncRNA
ST6GALNAC4P1	ENSG00000233469	processed_pseudogene	1.252	0.760-2.065	0.377853
POLR2LP1	ENSG00000238211	processed_pseudogene
AC093802.1	ENSG00000220256	lncRNA
RNA5SP465	ENSG00000212497	rRNA_pseudogene	1.367	0.832-2.248	0.217502
DUX4L5	ENSG00000280799	unprocessed_pseudogene
AC093249.6	ENSG00000261840	lncRNA	0.821	0.499-1.351	0.437914
WASH4P	ENSG00000234769	unprocessed_pseudogene	0.782	0.477-1.282	0.329417
RNU6-175P	ENSG00000252705	snRNA
RNU6-428P	ENSG00000199812	snRNA
SPINK1	ENSG00000164266	protein_coding	1.268	0.759-2.119	0.36474
AL031710.1	ENSG00000261399	lncRNA	0.990	0.605-1.620	0.968471
PHKBP2	ENSG00000258467	unprocessed_pseudogene
AC107015.1	ENSG00000241815	processed_pseudogene
VSTM2B	ENSG00000187135	protein_coding
HCG27	ENSG00000206344	lncRNA	1.048	0.640-1.718	0.851696
AL132655.4	ENSG00000274491	misc_RNA
RN7SL521P	ENSG00000240877	misc_RNA	0.881	0.537-1.446	0.615592
AC139768.1	ENSG00000278126	lncRNA	0.991	0.606-1.620	0.971497
AC091819.2	ENSG00000253713	lncRNA
AC079298.1	ENSG00000278981	lncRNA
SPATA31D1	ENSG00000214929	protein_coding
MTND4P8	ENSG00000248548	unprocessed_pseudogene
GLYCTK	ENSG00000168237	protein_coding	1.316	0.787-2.201	0.294666
MASP2	ENSG00000009724	protein_coding	1.084	0.664-1.771	0.74644
FOXD2-AS1	ENSG00000237424	lncRNA	1.058	0.646-1.733	0.822024
DNAJA1P6	ENSG00000228045	processed_pseudogene
RPRM	ENSG00000177519	protein_coding	0.791	0.483-1.297	0.352741
TNNT1	ENSG00000105048	protein_coding	1.215	0.730-2.023	0.454153
AC008555.6	ENSG00000280106	TEC	1.067	0.648-1.757	0.800244
AC009220.1	ENSG00000228360	processed_pseudogene	1.403	0.843-2.337	0.193102
MTND1P11	ENSG00000228166	unprocessed_pseudogene	0.855	0.516-1.416	0.542217
AC138869.1	ENSG00000260414	processed_pseudogene
MT-ND1	ENSG00000198888	protein_coding	1.167	0.708-1.922	0.544472
PPOX	ENSG00000143224	protein_coding	0.828	0.504-1.362	0.458219
OR2U2P	ENSG00000242524	unprocessed_pseudogene
MTATP6P26	ENSG00000236878	processed_pseudogene	1.280	0.779-2.105	0.330205
DEFA1	ENSG00000206047	protein_coding
AL136369.2	ENSG00000231496	lncRNA
LINC02301	ENSG00000258743	lncRNA	1.058	0.644-1.739	0.82392
H6PD	ENSG00000049239	protein_coding	0.930	0.566-1.526	0.773377
RCOR1	ENSG00000089902	protein_coding	0.923	0.564-1.509	0.748506
GRAMD1C	ENSG00000178075	protein_coding	1.183	0.722-1.936	0.504862
LINC01429	ENSG00000227964	lncRNA	0.836	0.496-1.409	0.501002
RPS6KB1	ENSG00000108443	protein_coding	1.209	0.738-1.979	0.451013
AC068620.1	ENSG00000269921	lncRNA	0.750	0.455-1.236	0.258716
ADIRF-AS1	ENSG00000272734	lncRNA	0.826	0.502-1.361	0.453714
GLI3	ENSG00000106571	protein_coding	0.850	0.513-1.410	0.529678
MIR378D1	ENSG00000263631	miRNA
MTATP6P19	ENSG00000228316	processed_pseudogene	1.462	0.890-2.403	0.133797
OFD1P4Y	ENSG00000229406	unprocessed_pseudogene
AC006001.2	ENSG00000226824	lncRNA	1.018	0.623-1.665	0.942247
KCNE4	ENSG00000152049	protein_coding	1.076	0.658-1.759	0.771548
AL589987.1	ENSG00000230707	processed_pseudogene
EIF1P5	ENSG00000266563	unprocessed_pseudogene	1.119	0.683-1.831	0.65585
HOXC13	ENSG00000123364	protein_coding	1.046	0.639-1.711	0.858162
DAP3P1	ENSG00000225082	unprocessed_pseudogene	1.272	0.773-2.093	0.343467
TOLLIP-AS1	ENSG00000255153	lncRNA	0.841	0.514-1.378	0.492306
AC009065.8	ENSG00000261663	lncRNA	1.137	0.695-1.858	0.609525
FAM217B	ENSG00000196227	protein_coding	1.035	0.625-1.712	0.894879
PPIC-AS1	ENSG00000249996	lncRNA	0.887	0.541-1.454	0.63333
AC011396.1	ENSG00000248842	lncRNA
AC139143.1	ENSG00000230080	processed_pseudogene	0.850	0.517-1.400	0.523995
AC067817.2	ENSG00000253829	lncRNA	0.823	0.503-1.345	0.436764
FCGR2B	ENSG00000072694	protein_coding	0.840	0.510-1.385	0.494825
LAMTOR4	ENSG00000188186	protein_coding	0.813	0.492-1.343	0.41916
PHYKPL	ENSG00000175309	protein_coding	1.403	0.851-2.314	0.184328
U3	ENSG00000212211	snoRNA
VN1R7P	ENSG00000275592	processed_pseudogene
AC034234.1	ENSG00000248935	lncRNA
KIAA1328	ENSG00000150477	protein_coding	0.928	0.567-1.518	0.765247
KRT8P10	ENSG00000231203	processed_pseudogene	1.454	0.878-2.409	0.145715
AC133473.1	ENSG00000236489	processed_pseudogene	1.432	0.867-2.365	0.160417
RNU7-90P	ENSG00000238731	snRNA	0.754	0.457-1.244	0.26933
NME1-NME2	ENSG00000011052	protein_coding	0.717	0.437-1.178	0.189225
AC007274.2	ENSG00000236690	unprocessed_pseudogene
PHLDA2	ENSG00000181649	protein_coding	1.361	0.825-2.244	0.227198
CBL	ENSG00000110395	protein_coding	0.869	0.531-1.421	0.576399
ASS1P2	ENSG00000223922	processed_pseudogene	1.023	0.626-1.673	0.927696
AC022690.1	ENSG00000254425	processed_pseudogene
RLN1	ENSG00000107018	protein_coding	1.388	0.846-2.278	0.194169
AC093801.2	ENSG00000248480	processed_pseudogene
IGHV1-12	ENSG00000254174	IG_V_pseudogene	0.835	0.511-1.365	0.471814
RN7SL193P	ENSG00000239679	misc_RNA
AC245128.2	ENSG00000228790	unprocessed_pseudogene
KRT8P50	ENSG00000260799	processed_pseudogene	1.297	0.789-2.131	0.305182
CLN6	ENSG00000128973	protein_coding	1.300	0.793-2.133	0.298761
EFS	ENSG00000100842	protein_coding	0.824	0.497-1.365	0.452325
PPIAP27	ENSG00000234363	processed_pseudogene
AC103592.1	ENSG00000223905	processed_pseudogene
ERRFI1	ENSG00000116285	protein_coding	1.045	0.635-1.720	0.861713
AL049874.2	ENSG00000244756	processed_pseudogene	1.073	0.654-1.761	0.780889
EVPL	ENSG00000167880	protein_coding	1.065	0.650-1.748	0.801632
AC015878.2	ENSG00000265948	lncRNA
GRAMD4P8	ENSG00000270930	processed_pseudogene	1.154	0.705-1.889	0.569664
AC120024.4	ENSG00000279273	TEC
SMIM2	ENSG00000139656	protein_coding	1.760	1.066-2.907	0.0270995
AC073257.1	ENSG00000232140	lncRNA
SPON1-AS1	ENSG00000254418	lncRNA	1.216	0.743-1.991	0.437111
IL27RA	ENSG00000104998	protein_coding	0.906	0.552-1.489	0.697849
CHMP1B2P	ENSG00000278530	transcribed_unitary_pseudogene	1.021	0.618-1.687	0.93405
AC068787.1	ENSG00000279952	TEC
SRGAP2-AS1	ENSG00000230806	lncRNA	1.228	0.749-2.014	0.415877
WDR70	ENSG00000082068	protein_coding	0.686	0.415-1.133	0.141323
AC073612.1	ENSG00000258064	protein_coding
OR10H1	ENSG00000186723	protein_coding	0.949	0.581-1.550	0.833135
BRDT	ENSG00000137948	protein_coding	0.954	0.583-1.561	0.851892
OTUD1	ENSG00000165312	protein_coding	0.779	0.473-1.282	0.325314
AL162724.2	ENSG00000235204	lncRNA	1.012	0.618-1.657	0.96116
TTC5	ENSG00000136319	protein_coding	0.928	0.564-1.529	0.770475
PDCD6	ENSG00000249915	protein_coding	0.777	0.472-1.279	0.320768
AC137675.1	ENSG00000232167	processed_pseudogene
MIR6131	ENSG00000277073	miRNA
AC008267.6	ENSG00000244657	transcribed_unprocessed_pseudogene	1.315	0.798-2.168	0.282008
AC068308.1	ENSG00000241231	lncRNA	0.999	0.608-1.640	0.995547
LINC02747	ENSG00000255774	lncRNA	1.204	0.723-2.006	0.475915
MRPS11	ENSG00000181991	protein_coding	0.810	0.492-1.334	0.408166
RPL7P22	ENSG00000226544	processed_pseudogene	0.909	0.556-1.486	0.702876
RNA5SP442	ENSG00000201920	rRNA_pseudogene
EPB41L2	ENSG00000079819	protein_coding	0.722	0.440-1.184	0.196536
AL772337.3	ENSG00000234460	transcribed_unprocessed_pseudogene	0.885	0.540-1.452	0.629495
EPHA3	ENSG00000044524	protein_coding	0.788	0.481-1.290	0.343095
CENPBD1P1	ENSG00000213753	transcribed_processed_pseudogene	1.046	0.636-1.718	0.860086
C2orf27A	ENSG00000197927	transcribed_unprocessed_pseudogene	0.592	0.359-0.975	0.0393888
RNU6ATAC25P	ENSG00000221725	snRNA
WWC2-AS2	ENSG00000251359	lncRNA	0.477	0.288-0.793	0.00428742
HMGB1P46	ENSG00000254146	processed_pseudogene
AC109329.1	ENSG00000253346	processed_pseudogene
DIO1	ENSG00000211452	protein_coding	0.939	0.568-1.551	0.805708
C1orf35	ENSG00000143793	protein_coding	1.137	0.694-1.862	0.610462
LDHA	ENSG00000134333	protein_coding	0.899	0.546-1.480	0.675018
LINC02826	ENSG00000275212	lncRNA	1.084	0.660-1.781	0.75047
RN7SL446P	ENSG00000244544	misc_RNA
AC079945.2	ENSG00000277250	misc_RNA	1.086	0.663-1.778	0.742305
XCL1	ENSG00000143184	protein_coding	0.927	0.567-1.517	0.763558
MIR4740	ENSG00000266392	miRNA	0.880	0.536-1.446	0.614647
AL033527.2	ENSG00000261798	lncRNA	1.463	0.890-2.405	0.133233
UBE3A	ENSG00000114062	protein_coding	1.139	0.694-1.869	0.606193
DNMT3A	ENSG00000119772	protein_coding	1.057	0.645-1.731	0.826124
PPIAP16	ENSG00000213509	processed_pseudogene	1.321	0.800-2.184	0.27683
AL662844.3	ENSG00000271821	lncRNA	1.188	0.723-1.950	0.496906
AC087857.1	ENSG00000229642	lncRNA
PDE5A	ENSG00000138735	protein_coding	1.074	0.657-1.756	0.77678
AC061997.1	ENSG00000251838	snoRNA
RN7SL648P	ENSG00000265727	misc_RNA	1.573	0.955-2.591	0.0753736
LINC01730	ENSG00000275491	lncRNA	1.024	0.623-1.682	0.926196
RNU6-1045P	ENSG00000252130	snRNA	0.974	0.596-1.593	0.916762
AC110774.1	ENSG00000279013	TEC	1.463	0.882-2.425	0.140497
ZNF304	ENSG00000131845	protein_coding	1.073	0.656-1.756	0.777728
AL359258.3	ENSG00000280186	TEC	0.950	0.581-1.554	0.838906
AC104316.2	ENSG00000259631	lncRNA	1.020	0.624-1.667	0.938093
ATP6AP2	ENSG00000182220	protein_coding	1.175	0.717-1.927	0.522548
RN7SL714P	ENSG00000241757	misc_RNA
AP001207.1	ENSG00000253153	processed_pseudogene	1.274	0.770-2.107	0.345845
ATP23	ENSG00000166896	protein_coding	1.078	0.658-1.767	0.765983
PLIN4	ENSG00000167676	protein_coding	0.674	0.411-1.105	0.117765
AC008079.1	ENSG00000280007	lncRNA	1.000	0.609-1.641	0.998616
MTND4P24	ENSG00000232177	processed_pseudogene	1.208	0.736-1.981	0.454597
AC244100.3	ENSG00000275944	lncRNA	1.045	0.634-1.722	0.862301
Y_RNA	ENSG00000201683	misc_RNA
AL035411.1	ENSG00000185839	processed_pseudogene	1.023	0.618-1.695	0.928856
AL157944.1	ENSG00000233290	lncRNA
DSCR4-IT1	ENSG00000223608	lncRNA
HMGN2P10	ENSG00000231261	processed_pseudogene	0.891	0.543-1.460	0.646158
ARL17B	ENSG00000228696	protein_coding	1.248	0.764-2.040	0.376095
RLIMP1	ENSG00000229456	processed_pseudogene	1.308	0.799-2.143	0.285663
COPS5P1	ENSG00000213187	processed_pseudogene
Y_RNA	ENSG00000207176	misc_RNA	1.622	0.986-2.667	0.0566705
MIR129-2	ENSG00000199077	miRNA
PLP2	ENSG00000102007	protein_coding	1.037	0.630-1.708	0.886145
AC011506.1	ENSG00000242411	processed_pseudogene	0.897	0.546-1.474	0.668571
TREH	ENSG00000118094	protein_coding	0.766	0.467-1.258	0.292518
AL049861.1	ENSG00000270507	processed_pseudogene
NOP16	ENSG00000048162	protein_coding	1.162	0.710-1.902	0.550354
GNA12	ENSG00000146535	protein_coding	0.611	0.370-1.011	0.0550791
HEY2	ENSG00000135547	protein_coding	0.993	0.606-1.629	0.979018
ACOX2	ENSG00000168306	protein_coding	1.207	0.737-1.976	0.455089
AP000542.3	ENSG00000280341	lncRNA
INTS13	ENSG00000064102	protein_coding	0.734	0.448-1.204	0.220893
PROSER2	ENSG00000148426	protein_coding	0.993	0.600-1.642	0.976906
PPP1R7	ENSG00000115685	protein_coding	1.034	0.633-1.690	0.893256
AC119150.1	ENSG00000249916	lncRNA	1.059	0.648-1.730	0.820266
AC099791.2	ENSG00000271200	lncRNA	0.845	0.515-1.389	0.507285
Metazoa_SRP	ENSG00000276669	misc_RNA
AP001468.1	ENSG00000228404	lncRNA
AC008662.2	ENSG00000253538	lncRNA
MIR6720	ENSG00000275859	miRNA
AC020703.1	ENSG00000249309	lncRNA
OR51E2	ENSG00000167332	protein_coding	0.812	0.496-1.331	0.409166
AP002992.1	ENSG00000255236	lncRNA	1.181	0.721-1.935	0.508999
MTND4P31	ENSG00000235382	processed_pseudogene
CYP2E1	ENSG00000130649	protein_coding	1.234	0.749-2.033	0.409492
PES1	ENSG00000100029	protein_coding	0.920	0.561-1.508	0.741136
ADAM20P2	ENSG00000248574	processed_pseudogene
USP3-AS1	ENSG00000259248	lncRNA	1.134	0.689-1.867	0.620821
IGLC7	ENSG00000211685	IG_C_gene	0.726	0.443-1.189	0.203071
AC078899.3	ENSG00000268620	unprocessed_pseudogene
MIR516A2	ENSG00000207620	miRNA
AP002990.1	ENSG00000255508	protein_coding	0.868	0.530-1.420	0.572223
HSDL2	ENSG00000119471	protein_coding	0.886	0.540-1.454	0.633163
RNU6-919P	ENSG00000252540	snRNA
LINC01548	ENSG00000229086	lncRNA
RPS13P2	ENSG00000228929	processed_pseudogene	1.507	0.912-2.488	0.109162
RPL31P9	ENSG00000264054	processed_pseudogene
LINC00395	ENSG00000231061	lncRNA
STARD5	ENSG00000172345	protein_coding	1.053	0.643-1.725	0.836308
IGHV3-74	ENSG00000224650	IG_V_gene	0.917	0.561-1.499	0.730528
AL162425.1	ENSG00000236461	lncRNA
PTCD3	ENSG00000132300	protein_coding	0.897	0.547-1.470	0.666618
ABHD17AP4	ENSG00000229107	processed_pseudogene	0.734	0.444-1.212	0.226647
TRAV5	ENSG00000211779	TR_V_gene	1.184	0.721-1.944	0.504109
TSPEAR	ENSG00000175894	protein_coding	1.093	0.665-1.796	0.725395
AC011487.1	ENSG00000213777	transcribed_processed_pseudogene	0.852	0.520-1.397	0.525981
LINC01874	ENSG00000223985	lncRNA
CYP2D6	ENSG00000100197	protein_coding	0.996	0.609-1.629	0.987352
FLYWCH2	ENSG00000162076	protein_coding	0.914	0.556-1.503	0.724477
NTM	ENSG00000182667	protein_coding	0.890	0.536-1.478	0.652532
SERF1AP1	ENSG00000250813	processed_pseudogene
ZFP91P1	ENSG00000274010	processed_pseudogene	0.994	0.608-1.624	0.980464
AC091489.2	ENSG00000260933	processed_pseudogene
IFNA1	ENSG00000197919	protein_coding	0.968	0.590-1.588	0.896441
DLGAP1-AS4	ENSG00000263878	lncRNA
LCT-AS1	ENSG00000226806	lncRNA	1.301	0.795-2.130	0.295007
ZDHHC20P3	ENSG00000255460	processed_pseudogene
AC008736.2	ENSG00000267567	lncRNA	1.585	0.955-2.631	0.0747922
AC010387.1	ENSG00000250694	lncRNA
RN7SL177P	ENSG00000242976	misc_RNA
LINC01771	ENSG00000225675	lncRNA	0.960	0.587-1.571	0.872161
AC093890.1	ENSG00000249741	processed_pseudogene	0.875	0.535-1.431	0.595151
RNY1P5	ENSG00000206617	misc_RNA
SNORA72	ENSG00000207249	snoRNA
AC091027.2	ENSG00000266586	lncRNA
AC103808.1	ENSG00000264212	lncRNA
ZNF551	ENSG00000204519	protein_coding	1.220	0.742-2.007	0.432631
RNVU1-24	ENSG00000201699	snRNA
RPL41	ENSG00000229117	protein_coding	0.828	0.504-1.361	0.456401
ELOCP13	ENSG00000225716	processed_pseudogene
RN7SKP132	ENSG00000251810	misc_RNA
SERPINB3	ENSG00000057149	protein_coding	0.999	0.609-1.638	0.996839
RNU4-73P	ENSG00000200034	snRNA
AC108706.1	ENSG00000277746	processed_pseudogene
ASB2	ENSG00000100628	protein_coding	0.818	0.497-1.346	0.428901
RNU7-105P	ENSG00000251919	snRNA
RPS6P16	ENSG00000243250	processed_pseudogene	0.894	0.547-1.462	0.656408
AP005328.1	ENSG00000272461	lncRNA	1.320	0.806-2.162	0.269261
CD1C	ENSG00000158481	protein_coding	1.299	0.794-2.127	0.29766
WFDC6	ENSG00000243543	protein_coding
AL035410.2	ENSG00000271419	processed_pseudogene
DDX55P1	ENSG00000270863	processed_pseudogene	1.053	0.645-1.720	0.835381
MZT2A	ENSG00000173272	protein_coding	0.959	0.585-1.570	0.866617
MIR548C	ENSG00000207546	miRNA	1.103	0.671-1.814	0.699594
FOXO1B	ENSG00000214295	processed_pseudogene
EXOSC7	ENSG00000075914	protein_coding	0.885	0.541-1.448	0.626966
RNA5SP237	ENSG00000222346	rRNA_pseudogene
AP003031.3	ENSG00000254814	lncRNA	1.104	0.673-1.812	0.694504
TPI1P4	ENSG00000225455	processed_pseudogene	1.248	0.762-2.045	0.379039
OGDHL	ENSG00000197444	protein_coding	0.782	0.474-1.290	0.335572
AL117382.3	ENSG00000233376	lncRNA	1.119	0.677-1.851	0.661104
IL12A	ENSG00000168811	protein_coding	1.281	0.775-2.118	0.334866
LINC01299	ENSG00000254081	lncRNA
FGFBP1	ENSG00000137440	protein_coding	1.149	0.699-1.886	0.584314
BRD9P2	ENSG00000249908	transcribed_unprocessed_pseudogene	1.009	0.618-1.648	0.972263
RN7SL150P	ENSG00000240626	misc_RNA
RN7SKP7	ENSG00000222472	misc_RNA
FAM86C1P	ENSG00000158483	transcribed_unprocessed_pseudogene	0.656	0.398-1.080	0.0975515
HNRNPA1P40	ENSG00000212961	processed_pseudogene	1.161	0.711-1.897	0.550886
MATN3	ENSG00000132031	protein_coding	0.926	0.565-1.517	0.758833
AL021578.1	ENSG00000275894	lncRNA	0.821	0.501-1.345	0.433611
AP001610.3	ENSG00000232806	lncRNA	1.164	0.708-1.914	0.55031
PIGA	ENSG00000165195	protein_coding	2.016	1.204-3.375	0.00765916
AP002512.1	ENSG00000254411	processed_pseudogene
AP006565.1	ENSG00000265737	lncRNA
AC107074.1	ENSG00000249184	lncRNA
MNT	ENSG00000070444	protein_coding	0.752	0.458-1.233	0.258607
AC009145.3	ENSG00000260694	lncRNA
AL354794.2	ENSG00000236998	processed_pseudogene	0.962	0.588-1.575	0.877201
MSANTD3	ENSG00000066697	protein_coding	0.958	0.584-1.572	0.866669
AC104333.2	ENSG00000236317	processed_pseudogene	0.906	0.552-1.486	0.694938
WDR45BP1	ENSG00000265574	processed_pseudogene	0.988	0.604-1.616	0.960794
LINC01776	ENSG00000226053	lncRNA
AL139130.1	ENSG00000237390	lncRNA	1.565	0.946-2.588	0.0812073
OR2V2	ENSG00000182613	protein_coding
PLOD1	ENSG00000083444	protein_coding	0.901	0.548-1.481	0.681243
SNCA-AS1	ENSG00000247775	lncRNA	1.095	0.669-1.792	0.71742
CLPSL2	ENSG00000196748	protein_coding	1.714	1.040-2.826	0.0345761
PSMB3P2	ENSG00000235444	processed_pseudogene	1.069	0.652-1.751	0.792422
Y_RNA	ENSG00000200883	misc_RNA	1.000	0.611-1.637	0.999869
LINC02481	ENSG00000246526	lncRNA	0.963	0.584-1.590	0.883853
AL049636.1	ENSG00000236674	processed_pseudogene	0.712	0.434-1.167	0.177895
RNA5S10	ENSG00000199910	rRNA
RNU6-464P	ENSG00000253026	snRNA
AC244502.3	ENSG00000259042	lncRNA
CD79B	ENSG00000007312	protein_coding	1.006	0.616-1.644	0.980616
AC091812.2	ENSG00000273720	processed_pseudogene	0.868	0.529-1.424	0.57612
SNORD42	ENSG00000202440	snoRNA
FARS2	ENSG00000145982	protein_coding	0.702	0.427-1.154	0.162724
AC020656.2	ENSG00000274979	lncRNA	1.127	0.683-1.859	0.640034
DDX60L	ENSG00000181381	protein_coding	0.967	0.592-1.580	0.894138
RN7SL802P	ENSG00000277506	misc_RNA
VNN2	ENSG00000112303	protein_coding	1.023	0.626-1.672	0.927143
SH3D21	ENSG00000214193	protein_coding	0.615	0.374-1.012	0.0559727
RNU6-1307P	ENSG00000212314	snRNA
IGHJ1P	ENSG00000227335	IG_J_pseudogene
LINC01219	ENSG00000232987	lncRNA	0.865	0.528-1.419	0.566531
PRKAG2-AS1	ENSG00000239911	lncRNA	0.836	0.510-1.368	0.475577
LINC01994	ENSG00000241098	lncRNA	0.925	0.565-1.515	0.757281
RCN3	ENSG00000142552	protein_coding	0.815	0.498-1.336	0.417183
PPP4C	ENSG00000149923	protein_coding	0.924	0.563-1.515	0.753012
COX6CP17	ENSG00000235141	processed_pseudogene
AC003101.3	ENSG00000278977	TEC
AL121929.1	ENSG00000226431	lncRNA
MIR638	ENSG00000207972	miRNA
JAKMIP3	ENSG00000188385	protein_coding	0.835	0.506-1.378	0.480544
AL365440.1	ENSG00000231434	processed_pseudogene	1.258	0.766-2.069	0.364685
AC099494.1	ENSG00000279410	TEC	0.993	0.606-1.627	0.977089
AC004233.2	ENSG00000272079	lncRNA	1.296	0.788-2.132	0.307129
ALDOA	ENSG00000149925	protein_coding	1.107	0.672-1.822	0.690587
AC023866.2	ENSG00000254222	lncRNA
CTAGE6	ENSG00000271321	protein_coding	0.769	0.468-1.265	0.301168
NCEH1	ENSG00000144959	protein_coding	1.294	0.789-2.123	0.307304
SMARCC2	ENSG00000139613	protein_coding	1.192	0.729-1.950	0.483522
RFX4	ENSG00000111783	protein_coding	0.901	0.551-1.475	0.679525
NRAP	ENSG00000197893	protein_coding	1.186	0.722-1.947	0.500419
NPM1P19	ENSG00000223864	processed_pseudogene	0.809	0.493-1.328	0.402052
RCAN3	ENSG00000117602	protein_coding	0.660	0.401-1.085	0.101051
RNU6-18P	ENSG00000207257	snRNA
GALC	ENSG00000054983	protein_coding	1.189	0.724-1.953	0.492891
ZBTB21	ENSG00000173276	protein_coding	0.752	0.458-1.234	0.259552
MIR548AM	ENSG00000265144	miRNA	1.754	1.056-2.915	0.0301185
KBTBD8	ENSG00000163376	protein_coding	1.125	0.679-1.864	0.64655
MIR574	ENSG00000207944	miRNA	0.943	0.577-1.542	0.816136
ZNF451	ENSG00000112200	protein_coding	1.022	0.625-1.672	0.929898
AC012506.2	ENSG00000223634	lncRNA
AC007557.2	ENSG00000231597	lncRNA
LCN6	ENSG00000267206	protein_coding	0.617	0.376-1.013	0.0561692
MED31	ENSG00000108590	protein_coding	0.896	0.546-1.469	0.662687
RNF24	ENSG00000101236	protein_coding	1.357	0.828-2.224	0.225193
BCL7C	ENSG00000099385	protein_coding	0.754	0.452-1.257	0.27908
SNORD114-6	ENSG00000201263	snoRNA
AC098851.1	ENSG00000250990	lncRNA	0.817	0.497-1.343	0.42591
DROSHA	ENSG00000113360	protein_coding	0.746	0.453-1.229	0.250616
AC087499.6	ENSG00000264874	processed_pseudogene
MIR569	ENSG00000207963	miRNA
LEMD2	ENSG00000161904	protein_coding	1.027	0.626-1.684	0.91715
BTLA	ENSG00000186265	protein_coding	0.948	0.580-1.550	0.832552
RNA5-8SP7	ENSG00000200313	rRNA_pseudogene
TSPAN19	ENSG00000231738	protein_coding	0.921	0.563-1.506	0.741846
IGLC3	ENSG00000211679	IG_C_gene	0.992	0.607-1.621	0.973349
TRAJ36	ENSG00000276699	TR_J_gene
PRDM10	ENSG00000170325	protein_coding	0.753	0.460-1.233	0.259589
LINC01686	ENSG00000261504	lncRNA	1.459	0.889-2.392	0.1348
RNU6-78P	ENSG00000199767	snRNA
DUX4L11	ENSG00000278761	unprocessed_pseudogene
AC015712.1	ENSG00000232386	lncRNA	1.466	0.894-2.404	0.129744
AC137803.1	ENSG00000277770	unprocessed_pseudogene
AL022316.1	ENSG00000230107	lncRNA	0.555	0.333-0.924	0.0235254
AC008738.4	ENSG00000267714	lncRNA
UQCRB	ENSG00000156467	protein_coding	1.136	0.692-1.864	0.614278
U8	ENSG00000212144	snoRNA
MIR3117	ENSG00000264720	miRNA	0.878	0.534-1.443	0.608245
DIPK1B	ENSG00000165716	protein_coding	0.904	0.551-1.482	0.688482
Z98742.1	ENSG00000230248	lncRNA
MRPL20-AS1	ENSG00000224870	lncRNA	0.685	0.416-1.129	0.138061
RNF5	ENSG00000204308	protein_coding	1.244	0.756-2.048	0.38934
ONECUT1	ENSG00000169856	protein_coding	1.082	0.662-1.767	0.75367
AC091946.2	ENSG00000272130	lncRNA	0.863	0.526-1.415	0.558911
MIR217	ENSG00000207548	miRNA
POTEC	ENSG00000183206	protein_coding
RN7SL49P	ENSG00000265802	misc_RNA	1.136	0.692-1.868	0.613768
BNIP3P32	ENSG00000268830	processed_pseudogene
ITFG1-AS1	ENSG00000260281	lncRNA	1.001	0.610-1.643	0.997118
CCDC63	ENSG00000173093	protein_coding	1.125	0.688-1.839	0.639812
CDK8	ENSG00000132964	protein_coding	1.089	0.665-1.783	0.73529
USP9YP34	ENSG00000233378	unprocessed_pseudogene
Z98949.2	ENSG00000232464	lncRNA
AL162386.2	ENSG00000234740	lncRNA	0.981	0.599-1.606	0.938133
AL606490.5	ENSG00000231603	processed_pseudogene
PCBP3	ENSG00000183570	protein_coding	0.635	0.376-1.072	0.0889413
LAMA1	ENSG00000101680	protein_coding	1.080	0.658-1.775	0.760004
DEFB4B	ENSG00000177257	protein_coding	1.376	0.840-2.255	0.205252
TAF9B	ENSG00000187325	protein_coding	1.823	1.087-3.056	0.022764
PLK3	ENSG00000173846	protein_coding	0.863	0.527-1.412	0.557006
DOC2A	ENSG00000149927	protein_coding	1.276	0.779-2.092	0.333245
ULK4P1	ENSG00000261279	transcribed_unprocessed_pseudogene
MPLKIP	ENSG00000168303	protein_coding	1.231	0.752-2.016	0.408046
RN7SL144P	ENSG00000242559	misc_RNA	1.620	0.980-2.679	0.0601651
LIPJ	ENSG00000204022	protein_coding	0.629	0.381-1.037	0.069158
RIC8B	ENSG00000111785	protein_coding	1.195	0.729-1.958	0.480014
TRAJ23	ENSG00000211866	TR_J_gene
RPL32P31	ENSG00000213128	processed_pseudogene	0.722	0.437-1.192	0.202839
TRIM51	ENSG00000124900	protein_coding
RNU6-940P	ENSG00000200303	snRNA
WNK4	ENSG00000126562	protein_coding	1.054	0.639-1.737	0.837384
Y_RNA	ENSG00000201501	misc_RNA	1.391	0.850-2.277	0.189414
RPL19P14	ENSG00000240870	processed_pseudogene	0.919	0.557-1.518	0.741949
AP002392.1	ENSG00000256098	processed_pseudogene
LNPEP	ENSG00000113441	protein_coding	1.191	0.725-1.956	0.491286
AP002518.1	ENSG00000256195	lncRNA	1.053	0.639-1.735	0.839326
LINC01562	ENSG00000203356	lncRNA	1.249	0.763-2.043	0.376101
AC021146.8	ENSG00000251236	unprocessed_pseudogene
AL121757.2	ENSG00000266908	lncRNA
AC079340.2	ENSG00000251377	lncRNA	0.838	0.512-1.372	0.482158
PXT1	ENSG00000179165	protein_coding	1.146	0.699-1.877	0.589529
RNU6-461P	ENSG00000201065	snRNA
MRPL22	ENSG00000082515	protein_coding	1.357	0.828-2.224	0.226604
FAM205BP	ENSG00000257198	transcribed_unprocessed_pseudogene	0.537	0.325-0.889	0.0155646
LINC02618	ENSG00000242104	transcribed_unitary_pseudogene	1.427	0.867-2.348	0.161976
MIR6737	ENSG00000276584	miRNA
ARPC3P5	ENSG00000214027	processed_pseudogene	1.119	0.679-1.845	0.658796
AC012366.1	ENSG00000278060	lncRNA	1.015	0.621-1.658	0.952509
AL391416.1	ENSG00000219951	processed_pseudogene	1.356	0.818-2.248	0.237051
NCAN	ENSG00000130287	protein_coding	0.900	0.549-1.474	0.674343
AC244131.1	ENSG00000256657	unprocessed_pseudogene	1.039	0.635-1.700	0.879037
IGHV1OR15-3	ENSG00000271288	IG_V_pseudogene
AC017053.1	ENSG00000234275	lncRNA
AL138767.2	ENSG00000223761	lncRNA
RNU4-22P	ENSG00000222990	snRNA	1.038	0.633-1.701	0.883871
AC011491.2	ENSG00000269444	lncRNA	1.243	0.759-2.034	0.387332
IGLVV-66	ENSG00000254075	IG_V_pseudogene
RNU6-787P	ENSG00000206759	snRNA
EEF1A1P11	ENSG00000228502	processed_pseudogene	0.793	0.485-1.296	0.354753
CDRT15P1	ENSG00000141028	unprocessed_pseudogene	0.803	0.489-1.318	0.384614
AC073188.6	ENSG00000268181	lncRNA
ALG3P1	ENSG00000251568	processed_pseudogene	1.243	0.757-2.040	0.389937
DOCK10	ENSG00000135905	protein_coding	0.915	0.558-1.501	0.726157
MTND2P5	ENSG00000224354	processed_pseudogene	1.214	0.740-1.992	0.441629
AC027228.1	ENSG00000259474	lncRNA	1.133	0.694-1.852	0.616873
LINC01592	ENSG00000253658	lncRNA	0.897	0.548-1.469	0.665543
AC011195.1	ENSG00000266561	processed_pseudogene
AL136985.1	ENSG00000231740	lncRNA
GABRA3	ENSG00000011677	protein_coding	0.846	0.517-1.384	0.505717
DHDDS	ENSG00000117682	protein_coding	0.803	0.491-1.313	0.381212
RPL9P31	ENSG00000239659	processed_pseudogene
AC009704.2	ENSG00000276934	lncRNA	0.929	0.567-1.522	0.768643
C10orf90	ENSG00000154493	protein_coding	0.996	0.609-1.628	0.986027
AC006042.1	ENSG00000227719	lncRNA	1.081	0.648-1.804	0.765648
AC244636.2	ENSG00000233139	processed_pseudogene	1.036	0.634-1.695	0.886955
MGA	ENSG00000174197	protein_coding	0.810	0.496-1.326	0.402513
AL008636.1	ENSG00000280224	lncRNA	0.672	0.410-1.102	0.115074
CTNNA1P1	ENSG00000249026	processed_pseudogene	1.140	0.696-1.867	0.603391
AP003122.2	ENSG00000254971	lncRNA
Y_RNA	ENSG00000239180	misc_RNA
RMI2	ENSG00000175643	protein_coding	0.820	0.499-1.348	0.434103
LINC01620	ENSG00000168746	lncRNA
GALNT16	ENSG00000100626	protein_coding	1.012	0.619-1.655	0.960547
FAM207BP	ENSG00000228797	processed_pseudogene	0.736	0.447-1.211	0.228089
Y_RNA	ENSG00000206717	misc_RNA
AC090515.5	ENSG00000259402	lncRNA	1.022	0.624-1.672	0.932243
PRR23A	ENSG00000206260	protein_coding
LINC01036	ENSG00000230426	lncRNA
ARFGEF1	ENSG00000066777	protein_coding	0.931	0.568-1.526	0.776402
VPS45	ENSG00000136631	protein_coding	1.202	0.731-1.975	0.468801
AC147055.4	ENSG00000251101	processed_pseudogene
AC104417.2	ENSG00000261710	lncRNA
LINC02281	ENSG00000257748	lncRNA
PGAM1P3	ENSG00000230274	processed_pseudogene
NLGN3	ENSG00000196338	protein_coding	0.835	0.510-1.367	0.47351
AIDAP2	ENSG00000251429	transcribed_processed_pseudogene	1.146	0.697-1.883	0.590985
AC130324.1	ENSG00000263531	lncRNA	0.745	0.455-1.222	0.244033
CCNYL5	ENSG00000230039	processed_pseudogene	0.939	0.574-1.536	0.80187
ITGB6	ENSG00000115221	protein_coding	0.941	0.572-1.547	0.809861
USP18	ENSG00000184979	protein_coding	0.879	0.534-1.447	0.612335
RPL21P11	ENSG00000242571	processed_pseudogene	1.095	0.670-1.792	0.716373
AC093297.2	ENSG00000272335	lncRNA	1.100	0.669-1.807	0.708111
GDF9	ENSG00000164404	protein_coding	1.063	0.650-1.738	0.807732
AL161756.2	ENSG00000271511	processed_pseudogene	0.994	0.607-1.626	0.98058
RNA5SP183	ENSG00000199322	rRNA_pseudogene
LPCAT3	ENSG00000111684	protein_coding	1.092	0.664-1.795	0.728556
RPL29P2	ENSG00000240480	transcribed_processed_pseudogene	0.951	0.582-1.553	0.839707
SOSTDC1	ENSG00000171243	protein_coding	1.235	0.748-2.041	0.409488
ZNF850	ENSG00000267041	protein_coding	0.882	0.539-1.443	0.617062
AC074344.2	ENSG00000250180	lncRNA
AC079140.4	ENSG00000251535	processed_pseudogene	0.586	0.353-0.973	0.0389086
DNAJB5P1	ENSG00000230335	processed_pseudogene
ATP5F1AP10	ENSG00000277297	processed_pseudogene	1.526	0.927-2.513	0.0964549
RN7SKP297	ENSG00000223202	misc_RNA
HMGB1P30	ENSG00000244089	processed_pseudogene
MT-RNR1	ENSG00000211459	Mt_rRNA	0.820	0.501-1.341	0.428649
AC097505.1	ENSG00000272995	lncRNA	1.717	1.042-2.830	0.0339863
Z97353.1	ENSG00000231369	processed_pseudogene	1.430	0.859-2.378	0.168829
AC024132.2	ENSG00000251080	lncRNA
MTND3P5	ENSG00000251353	unprocessed_pseudogene	1.279	0.774-2.112	0.336879
CAND1	ENSG00000111530	protein_coding	1.412	0.859-2.321	0.173884
KCNJ5	ENSG00000120457	protein_coding	0.724	0.439-1.194	0.205925
SKP1P1	ENSG00000231234	transcribed_processed_pseudogene	1.476	0.894-2.439	0.128377
TTTY6	ENSG00000131538	lncRNA
AC131956.1	ENSG00000250034	lncRNA
AC006115.1	ENSG00000268407	processed_pseudogene
KCNJ11	ENSG00000187486	protein_coding	1.250	0.758-2.060	0.381747
LINC02012	ENSG00000272989	lncRNA	1.316	0.802-2.161	0.276975
AL359643.2	ENSG00000271978	lncRNA	0.876	0.532-1.442	0.60311
PLEKHM1P1	ENSG00000214176	transcribed_unprocessed_pseudogene	0.850	0.517-1.397	0.521651
CRYBB1	ENSG00000100122	protein_coding	1.236	0.755-2.024	0.399516
RNU6-188P	ENSG00000201077	snRNA	1.034	0.632-1.690	0.894389
CAPN3	ENSG00000092529	protein_coding	0.642	0.388-1.063	0.0851452
MEP1A	ENSG00000112818	protein_coding	0.953	0.580-1.567	0.84963
Y_RNA	ENSG00000200842	misc_RNA	1.545	0.940-2.538	0.0861584
AGXT2	ENSG00000113492	protein_coding	0.698	0.424-1.147	0.156222
TRAF3IP2	ENSG00000056972	protein_coding	0.879	0.536-1.441	0.608081
POGK	ENSG00000143157	protein_coding	0.693	0.422-1.136	0.145965
OR5M8	ENSG00000181371	protein_coding
AC005674.1	ENSG00000250413	lncRNA	1.149	0.703-1.879	0.578967
AC018630.2	ENSG00000275778	protein_coding	1.260	0.769-2.063	0.358893
SMARCC1	ENSG00000173473	protein_coding	0.788	0.481-1.289	0.342854
AC021736.1	ENSG00000253735	lncRNA
PRKACB	ENSG00000142875	protein_coding	0.747	0.455-1.225	0.247871
RN7SL843P	ENSG00000239547	misc_RNA
AL390023.1	ENSG00000237478	processed_pseudogene
CLCA4	ENSG00000016602	protein_coding	1.029	0.630-1.681	0.907967
RNU2-60P	ENSG00000253099	snRNA
RHOT1P2	ENSG00000203616	processed_pseudogene	0.792	0.480-1.307	0.361937
HOOK3	ENSG00000168172	protein_coding	0.699	0.426-1.147	0.156593
AC104164.2	ENSG00000240097	processed_pseudogene	0.754	0.460-1.237	0.2632
SNHG27	ENSG00000251676	lncRNA
AL133271.1	ENSG00000256709	processed_pseudogene
RPL26P15	ENSG00000233829	processed_pseudogene	1.428	0.871-2.340	0.157584
DHX15	ENSG00000109606	protein_coding	0.936	0.572-1.531	0.791711
AC106745.1	ENSG00000261363	lncRNA
SETP15	ENSG00000226536	processed_pseudogene
RBMS3-AS1	ENSG00000235593	lncRNA
BIRC6-AS2	ENSG00000279897	transcribed_unprocessed_pseudogene	1.189	0.725-1.950	0.493208
RPL36AP48	ENSG00000213180	processed_pseudogene	1.098	0.670-1.800	0.710397
WBP2NL	ENSG00000183066	protein_coding	0.833	0.509-1.365	0.468297
RNU6V	ENSG00000206832	snRNA	0.881	0.538-1.441	0.613055
FTLP16	ENSG00000229735	processed_pseudogene
Metazoa_SRP	ENSG00000276746	misc_RNA	1.794	1.079-2.984	0.0242327
RNU6-770P	ENSG00000200799	snRNA
AC004923.2	ENSG00000254850	processed_pseudogene	1.378	0.841-2.259	0.203456
FRG1HP	ENSG00000276291	transcribed_unprocessed_pseudogene	0.824	0.503-1.352	0.444365
CCDC188	ENSG00000234409	protein_coding	0.810	0.491-1.337	0.410739
ATAD3C	ENSG00000215915	protein_coding	1.181	0.718-1.944	0.512183
RAD54L	ENSG00000085999	protein_coding	0.851	0.520-1.393	0.521021
AL049844.3	ENSG00000280148	protein_coding
CHORDC1	ENSG00000110172	protein_coding	0.929	0.568-1.521	0.770825
SLC18A2	ENSG00000165646	protein_coding	0.675	0.411-1.107	0.11928
ARHGEF7-AS2	ENSG00000235875	lncRNA
AL031722.1	ENSG00000260541	lncRNA	1.115	0.682-1.824	0.664734
AC130895.1	ENSG00000258337	lncRNA	1.061	0.646-1.742	0.815974
AC019235.1	ENSG00000248770	unprocessed_pseudogene
DENND5A	ENSG00000184014	protein_coding	0.650	0.395-1.071	0.0910602
RPL23AP36	ENSG00000225124	processed_pseudogene	0.876	0.534-1.435	0.597967
AC091435.1	ENSG00000248577	processed_pseudogene
AL023881.1	ENSG00000276984	lncRNA	1.061	0.647-1.740	0.81435
AC245033.3	ENSG00000278603	unprocessed_pseudogene	1.253	0.765-2.052	0.371158
ATP6V0E1	ENSG00000113732	protein_coding	1.430	0.869-2.354	0.158931
XKRYP1	ENSG00000238067	unprocessed_pseudogene
AL353692.3	ENSG00000252891	misc_RNA
BTBD16	ENSG00000138152	protein_coding	1.212	0.740-1.987	0.445098
AL049542.1	ENSG00000230428	transcribed_unprocessed_pseudogene	1.095	0.670-1.790	0.716757
AL592463.1	ENSG00000232896	lncRNA
AC103702.1	ENSG00000257178	lncRNA	1.051	0.641-1.721	0.844802
AC099670.1	ENSG00000213421	processed_pseudogene	1.215	0.741-1.992	0.439701
Y_RNA	ENSG00000201432	misc_RNA	1.067	0.650-1.751	0.797767
AC087627.1	ENSG00000253983	lncRNA	1.108	0.676-1.815	0.684174
DUX4L10	ENSG00000278664	unprocessed_pseudogene
N4BP1	ENSG00000102921	protein_coding	0.994	0.603-1.638	0.980197
ART5	ENSG00000167311	protein_coding	0.859	0.524-1.407	0.545345
TBX19	ENSG00000143178	protein_coding	1.291	0.786-2.120	0.312324
U7	ENSG00000276376	snRNA
CXCR1	ENSG00000163464	protein_coding	0.974	0.595-1.595	0.917666
AC073135.1	ENSG00000236246	unprocessed_pseudogene
AC090791.1	ENSG00000254526	lncRNA
RBMX2P3	ENSG00000223575	processed_pseudogene	1.457	0.887-2.391	0.137164
RNU6-1082P	ENSG00000201444	snRNA
RPL3P4	ENSG00000232573	processed_pseudogene	1.069	0.652-1.752	0.79194
AL023803.1	ENSG00000261431	lncRNA	1.002	0.613-1.637	0.99396
AC023403.1	ENSG00000253164	lncRNA
AC010343.3	ENSG00000250697	lncRNA	0.709	0.431-1.165	0.174244
AL845433.1	ENSG00000238764	snoRNA
AL732314.6	ENSG00000281849	lncRNA	0.771	0.470-1.266	0.304271
AC092958.2	ENSG00000241792	lncRNA
ISLR2	ENSG00000167178	protein_coding	0.912	0.555-1.500	0.717006
RNU6-377P	ENSG00000251774	snRNA	1.202	0.731-1.976	0.469109
AC009163.3	ENSG00000260092	protein_coding	0.964	0.574-1.619	0.890107
MYH7	ENSG00000092054	protein_coding	0.848	0.518-1.388	0.511584
PDRG1	ENSG00000088356	protein_coding	1.499	0.914-2.456	0.108556
OR51A1P	ENSG00000176752	unprocessed_pseudogene
P4HA2-AS1	ENSG00000237714	lncRNA	1.032	0.631-1.685	0.901421
SNORA74A	ENSG00000200959	snoRNA	1.243	0.758-2.040	0.388205
REXO1L8P	ENSG00000270971	processed_pseudogene
KC6	ENSG00000267313	lncRNA	1.024	0.626-1.676	0.924134
AKR1C2	ENSG00000151632	protein_coding	1.315	0.800-2.162	0.280443
AC092329.1	ENSG00000269107	lncRNA
AC008750.6	ENSG00000268889	lncRNA	1.236	0.754-2.027	0.399992
ECM1P1	ENSG00000270639	processed_pseudogene
ADCY2	ENSG00000078295	protein_coding	0.896	0.542-1.481	0.668864
RGS20	ENSG00000147509	protein_coding	1.067	0.650-1.752	0.797485
AC112484.2	ENSG00000250796	processed_pseudogene	1.111	0.678-1.821	0.674798
NTAN1P1	ENSG00000270965	processed_pseudogene
RN7SL674P	ENSG00000239899	misc_RNA	0.822	0.502-1.346	0.436638
AC010655.3	ENSG00000272601	transcribed_unprocessed_pseudogene
EIF3I	ENSG00000084623	protein_coding	0.845	0.516-1.382	0.502171
AC092611.1	ENSG00000251455	lncRNA	1.267	0.771-2.081	0.349769
AC093423.1	ENSG00000226394	processed_pseudogene	1.300	0.790-2.139	0.301363
AL352979.2	ENSG00000258985	lncRNA
AL158040.1	ENSG00000221042	ribozyme	1.020	0.622-1.672	0.938583
TTLL4	ENSG00000135912	protein_coding	0.651	0.395-1.073	0.0924115
TRBV5-5	ENSG00000211725	TR_V_gene	1.018	0.622-1.665	0.944061
HMGB2	ENSG00000164104	protein_coding	1.318	0.804-2.161	0.273964
FKBP4P6	ENSG00000268234	processed_pseudogene	1.747	1.056-2.889	0.0299012
SLC15A5	ENSG00000188991	protein_coding
UBE2N	ENSG00000177889	protein_coding	0.942	0.576-1.542	0.813142
AC090541.1	ENSG00000253270	lncRNA	0.988	0.604-1.618	0.963219
OR51A3P	ENSG00000227023	unprocessed_pseudogene
FAM185A	ENSG00000222011	protein_coding	0.710	0.431-1.170	0.178825
PDE1C	ENSG00000154678	protein_coding	0.901	0.550-1.475	0.677668
SNORD35B	ENSG00000200530	snoRNA
LINC01275	ENSG00000237595	lncRNA	0.862	0.523-1.422	0.561612
SLC25A5P4	ENSG00000234421	processed_pseudogene	0.754	0.456-1.246	0.270293
AC011290.1	ENSG00000227172	lncRNA	1.230	0.752-2.011	0.409413
RNU1-151P	ENSG00000201142	snRNA
AC010646.1	ENSG00000269095	protein_coding
ABCA1	ENSG00000165029	protein_coding	0.794	0.473-1.333	0.383535
AC087276.1	ENSG00000254577	lncRNA	0.852	0.520-1.395	0.524045
MYLK-AS1	ENSG00000239523	lncRNA	0.970	0.593-1.588	0.904713
URB1-AS1	ENSG00000256073	lncRNA	0.720	0.437-1.187	0.198044
USP17L15	ENSG00000223569	protein_coding
RNU4-53P	ENSG00000222760	snRNA	1.314	0.799-2.162	0.282142
FAM197Y1	ENSG00000224336	unprocessed_pseudogene
NIF3L1	ENSG00000196290	protein_coding	1.141	0.690-1.885	0.607856
ANKRD1	ENSG00000148677	protein_coding	1.530	0.928-2.522	0.0954416
H2BP3	ENSG00000240912	processed_pseudogene	0.838	0.512-1.370	0.480822
MCOLN2	ENSG00000153898	protein_coding	1.077	0.650-1.784	0.772727
MMUT	ENSG00000146085	protein_coding	1.217	0.744-1.992	0.43455
AL137074.1	ENSG00000213669	processed_pseudogene	0.748	0.454-1.232	0.254422
VTA1	ENSG00000009844	protein_coding	1.307	0.798-2.140	0.287096
AC011257.1	ENSG00000253926	lncRNA
SIM2	ENSG00000159263	protein_coding	0.997	0.607-1.640	0.991847
AC074087.1	ENSG00000248847	processed_pseudogene
TIMM9P1	ENSG00000236900	processed_pseudogene	0.810	0.493-1.329	0.403729
LINC02432	ENSG00000248810	lncRNA	1.415	0.863-2.321	0.169081
AC027250.1	ENSG00000276605	processed_pseudogene
AC079331.1	ENSG00000279361	TEC	0.817	0.500-1.336	0.421199
ZCCHC17	ENSG00000121766	protein_coding	0.820	0.498-1.351	0.435698
EML2	ENSG00000125746	protein_coding	0.683	0.417-1.121	0.131604
CSNK1G2-AS1	ENSG00000180846	lncRNA	1.497	0.914-2.452	0.108784
LINC01501	ENSG00000229613	lncRNA
PON1	ENSG00000005421	protein_coding	1.067	0.652-1.746	0.795991
RPSAP32	ENSG00000238075	processed_pseudogene
GPR35	ENSG00000178623	protein_coding	1.003	0.605-1.662	0.990824
PRG4	ENSG00000116690	protein_coding	1.131	0.690-1.853	0.625839
AC118345.1	ENSG00000227293	lncRNA
PCDHGA2	ENSG00000081853	protein_coding	0.768	0.469-1.259	0.295732
AC091152.3	ENSG00000271222	processed_pseudogene
RNU6-302P	ENSG00000202119	snRNA	1.277	0.777-2.098	0.335389
TULP2	ENSG00000104804	protein_coding	1.254	0.767-2.052	0.366883
AC010342.1	ENSG00000226432	processed_pseudogene	1.618	0.972-2.694	0.0642168
KATNB1	ENSG00000140854	protein_coding	1.224	0.747-2.006	0.422946
DCDC1	ENSG00000170959	protein_coding	0.838	0.510-1.379	0.487443
RHOXF1-AS1	ENSG00000258545	lncRNA	0.982	0.600-1.607	0.942857
AC027455.1	ENSG00000262708	processed_pseudogene	1.062	0.647-1.743	0.81201
AC244098.1	ENSG00000223377	unprocessed_pseudogene
SLC25A1P2	ENSG00000234467	processed_pseudogene
CICP14	ENSG00000281490	processed_pseudogene	0.844	0.517-1.379	0.498437
AC005832.4	ENSG00000272921	protein_coding	1.126	0.684-1.852	0.641556
S100A12	ENSG00000163221	protein_coding	0.935	0.572-1.530	0.789996
IGHV7-56	ENSG00000253131	IG_V_pseudogene	0.616	0.375-1.013	0.0560198
AL357312.1	ENSG00000271322	processed_pseudogene
AC018953.1	ENSG00000253583	lncRNA
DLX6	ENSG00000006377	protein_coding	1.149	0.701-1.882	0.581926
OSBPL9P4	ENSG00000256420	processed_pseudogene	0.800	0.488-1.312	0.376442
AL645568.3	ENSG00000232751	processed_pseudogene	1.299	0.791-2.131	0.300985
ZNF248	ENSG00000198105	protein_coding	0.896	0.547-1.468	0.662893
CREM	ENSG00000095794	protein_coding	0.835	0.510-1.369	0.475651
CFHR2	ENSG00000080910	protein_coding
AL606462.1	ENSG00000242757	processed_pseudogene
MORF4L1P5	ENSG00000231857	processed_pseudogene
RNU6-524P	ENSG00000206997	snRNA
RPL31P58	ENSG00000243053	processed_pseudogene	0.895	0.547-1.464	0.658411
LINC02173	ENSG00000249613	lncRNA
AL356986.1	ENSG00000270850	processed_pseudogene
LSM6P2	ENSG00000257730	processed_pseudogene
HMGB1P24	ENSG00000275029	transcribed_processed_pseudogene	1.348	0.822-2.210	0.236846
ZDHHC6	ENSG00000023041	protein_coding	1.334	0.813-2.189	0.253358
TRAJ4	ENSG00000211885	TR_J_gene
AL355076.3	ENSG00000258878	processed_pseudogene	0.813	0.496-1.330	0.409481
MTCO2P17	ENSG00000233888	unprocessed_pseudogene
AC020765.4	ENSG00000278725	unprocessed_pseudogene	0.950	0.580-1.556	0.837808
AL159163.1	ENSG00000249141	protein_coding	1.123	0.686-1.838	0.645099
POU6F1	ENSG00000184271	protein_coding	1.274	0.778-2.086	0.33662
CSPG4	ENSG00000173546	protein_coding	0.788	0.479-1.295	0.346523
AL513128.1	ENSG00000233451	lncRNA
A1BG-AS1	ENSG00000268895	lncRNA	0.837	0.511-1.370	0.478616
AC090515.1	ENSG00000242747	processed_pseudogene	1.125	0.686-1.846	0.639879
AC093248.1	ENSG00000250066	lncRNA
CALML5	ENSG00000178372	protein_coding	1.020	0.619-1.680	0.939037
AC020550.1	ENSG00000231699	processed_pseudogene	1.552	0.945-2.548	0.0825532
AC135983.1	ENSG00000206987	snoRNA
BNIP3P20	ENSG00000271704	processed_pseudogene
RPL10AP3	ENSG00000215264	processed_pseudogene	1.373	0.832-2.266	0.215454
SNORA23	ENSG00000201998	snoRNA	0.735	0.448-1.206	0.222791
BIN3	ENSG00000147439	protein_coding	0.484	0.292-0.803	0.0049128
NAV2-AS3	ENSG00000254542	lncRNA	1.052	0.644-1.719	0.838684
B3GNT4	ENSG00000176383	protein_coding	1.006	0.612-1.653	0.98169
AL354676.1	ENSG00000229834	processed_pseudogene
PLP1	ENSG00000123560	protein_coding	0.927	0.562-1.527	0.764695
AC100827.5	ENSG00000278313	unprocessed_pseudogene	1.072	0.656-1.753	0.781054
PAGE2	ENSG00000234068	protein_coding
AC012467.1	ENSG00000271916	lncRNA	1.100	0.671-1.805	0.705301
ANKRD20A1	ENSG00000260691	protein_coding	1.080	0.661-1.765	0.759823
TSPAN18-AS1	ENSG00000255032	lncRNA
AC008771.1	ENSG00000249042	lncRNA	0.875	0.536-1.431	0.595872
CA3-AS1	ENSG00000253549	lncRNA	1.268	0.772-2.082	0.347617
RTN2	ENSG00000125744	protein_coding	1.352	0.824-2.217	0.232688
MUPP	ENSG00000237906	transcribed_unprocessed_pseudogene
DNM1P47	ENSG00000259660	transcribed_unprocessed_pseudogene	1.097	0.671-1.793	0.71112
TMED6	ENSG00000157315	protein_coding	1.001	0.608-1.648	0.99769
XYLT2	ENSG00000015532	protein_coding	0.966	0.590-1.580	0.889589
LYZ	ENSG00000090382	protein_coding	1.076	0.653-1.774	0.772472
AC104446.3	ENSG00000280904	snoRNA	0.761	0.463-1.250	0.280428
MIR4421	ENSG00000265538	miRNA
RPL5P20	ENSG00000218643	processed_pseudogene	1.129	0.686-1.859	0.632581
AL109936.2	ENSG00000215381	processed_pseudogene	0.885	0.541-1.446	0.62536
AC117434.1	ENSG00000238026	processed_pseudogene
AL138724.1	ENSG00000272269	lncRNA	0.747	0.456-1.226	0.248803
DDX21	ENSG00000165732	protein_coding	0.935	0.569-1.534	0.789482
AC103563.4	ENSG00000232594	unprocessed_pseudogene
VAC14	ENSG00000103043	protein_coding	1.149	0.703-1.878	0.579296
AL590965.1	ENSG00000199241	misc_RNA
AC129507.4	ENSG00000262920	lncRNA	0.651	0.397-1.069	0.0898385
USP9X	ENSG00000124486	protein_coding	1.100	0.671-1.803	0.704901
STX17	ENSG00000136874	protein_coding	0.824	0.502-1.352	0.443007
ZNF736P2Y	ENSG00000226270	processed_pseudogene
LINC02402	ENSG00000257510	lncRNA
AC112778.1	ENSG00000176812	processed_pseudogene	1.261	0.761-2.089	0.367228
DMD-AS3	ENSG00000236828	lncRNA
AL158824.1	ENSG00000225513	processed_pseudogene	1.453	0.885-2.387	0.139959
SAP30	ENSG00000164105	protein_coding	0.577	0.348-0.955	0.0326028
OR7E161P	ENSG00000206014	transcribed_unprocessed_pseudogene	0.944	0.577-1.546	0.818674
ISG20L2	ENSG00000143319	protein_coding	0.780	0.477-1.277	0.323169
RN7SL45P	ENSG00000264862	misc_RNA	1.074	0.654-1.761	0.77878
AC109361.2	ENSG00000250740	lncRNA	1.557	0.935-2.594	0.0888392
ZFYVE19	ENSG00000166140	protein_coding	0.754	0.457-1.244	0.269173
AL158168.1	ENSG00000236495	lncRNA
MIR519D	ENSG00000207981	miRNA
AC006452.1	ENSG00000201354	misc_RNA
AC097478.1	ENSG00000274238	lncRNA	0.713	0.434-1.170	0.180225
RN7SKP157	ENSG00000251983	misc_RNA
FGFR3P1	ENSG00000230994	processed_pseudogene
AC103808.2	ENSG00000264595	lncRNA
AC104964.1	ENSG00000253678	lncRNA	0.974	0.594-1.595	0.915176
SDCBPP1	ENSG00000226705	processed_pseudogene	1.427	0.870-2.342	0.159202
RN7SL543P	ENSG00000265918	misc_RNA
RNU6-901P	ENSG00000207323	snRNA
STOX1	ENSG00000165730	protein_coding	1.104	0.671-1.814	0.696991
MIR1323	ENSG00000221017	miRNA
NR2F1	ENSG00000175745	protein_coding	0.934	0.571-1.528	0.785571
ZNF566	ENSG00000186017	protein_coding	1.403	0.852-2.309	0.183446
AL390039.1	ENSG00000213569	processed_pseudogene	1.508	0.916-2.483	0.106334
U8	ENSG00000212581	snoRNA
KRTAP1-5	ENSG00000221852	protein_coding	0.922	0.560-1.519	0.751141
MORF4L2	ENSG00000123562	protein_coding	1.228	0.746-2.022	0.418264
LINC01145	ENSG00000272419	transcribed_unprocessed_pseudogene	0.962	0.588-1.572	0.875675
MIR5194	ENSG00000264653	miRNA	2.321	1.393-3.865	0.00121737
AC124276.2	ENSG00000255400	lncRNA	0.971	0.593-1.588	0.905548
PHKG1P4	ENSG00000229508	unprocessed_pseudogene
LINC02167	ENSG00000261122	lncRNA
PTGS2	ENSG00000073756	protein_coding	1.087	0.663-1.784	0.740425
ZZEF1	ENSG00000074755	protein_coding	0.606	0.367-1.002	0.0509338
AC096915.1	ENSG00000226082	processed_pseudogene	0.887	0.537-1.464	0.63829
AC021188.1	ENSG00000230747	lncRNA	1.034	0.632-1.690	0.894769
RNU6-283P	ENSG00000201658	snRNA
SPZ1	ENSG00000164299	protein_coding	0.837	0.510-1.374	0.480614
ATF4P4	ENSG00000256167	transcribed_processed_pseudogene	1.267	0.766-2.094	0.356758
AP003400.4	ENSG00000279248	TEC
AC010368.1	ENSG00000250886	processed_pseudogene	1.378	0.841-2.258	0.20312
CCDC90B	ENSG00000137500	protein_coding	0.845	0.516-1.384	0.50283
OR8A2P	ENSG00000255510	unprocessed_pseudogene
SYNJ1	ENSG00000159082	protein_coding	0.823	0.503-1.345	0.436446
ASNSP1	ENSG00000248498	transcribed_unprocessed_pseudogene	0.779	0.473-1.282	0.325248
SNHG6	ENSG00000245910	lncRNA	1.185	0.723-1.942	0.500014
MLLT10P2	ENSG00000249462	processed_pseudogene
AC036176.2	ENSG00000267430	processed_pseudogene	0.983	0.600-1.610	0.945122
UBE2Z	ENSG00000159202	protein_coding	0.923	0.560-1.521	0.754279
AC133919.3	ENSG00000277349	unprocessed_pseudogene	1.269	0.776-2.073	0.342654
GSTO3P	ENSG00000232829	processed_pseudogene	1.107	0.676-1.812	0.68648
LINC02573	ENSG00000233236	lncRNA
CDK5RAP2	ENSG00000136861	protein_coding	0.810	0.493-1.330	0.405279
AC011446.2	ENSG00000267598	lncRNA
AC090286.2	ENSG00000212618	snoRNA
AL035634.1	ENSG00000236324	lncRNA	0.955	0.583-1.565	0.853972
CDY22P	ENSG00000229343	unprocessed_pseudogene
MMP8	ENSG00000118113	protein_coding	1.183	0.720-1.945	0.50717
ZNF132	ENSG00000131849	protein_coding	0.608	0.367-1.005	0.052538
NPPB	ENSG00000120937	protein_coding
AC089987.2	ENSG00000258121	lncRNA	0.715	0.428-1.195	0.200544
COX6A1P3	ENSG00000216710	processed_pseudogene
MIR4518	ENSG00000266305	miRNA
AL355472.2	ENSG00000236358	lncRNA	0.859	0.525-1.406	0.545292
MRGPRF-AS1	ENSG00000256508	lncRNA	0.669	0.405-1.103	0.115204
EEF1A1P27	ENSG00000179460	processed_pseudogene	1.285	0.785-2.104	0.31813
MIR6865	ENSG00000278517	miRNA	1.427	0.869-2.344	0.160166
LINC01944	ENSG00000254299	lncRNA
FOCAD	ENSG00000188352	protein_coding	0.639	0.388-1.052	0.078497
LINC01667	ENSG00000280081	transcribed_processed_pseudogene	1.122	0.685-1.838	0.646764
LINC00680	ENSG00000215190	transcribed_unprocessed_pseudogene	1.044	0.639-1.705	0.864942
RIMKLBP2	ENSG00000225920	processed_pseudogene	1.055	0.640-1.738	0.834768
ICA1	ENSG00000003147	protein_coding	1.422	0.853-2.368	0.176779
MIR4659A	ENSG00000266038	miRNA	0.937	0.573-1.530	0.794072
CYP3A52P	ENSG00000260524	unprocessed_pseudogene
AC013549.3	ENSG00000254688	lncRNA	1.810	1.091-3.005	0.0217246
SLC5A10	ENSG00000154025	protein_coding	0.725	0.441-1.192	0.205607
OSBPL5	ENSG00000021762	protein_coding	0.704	0.429-1.157	0.166366
RPL22P23	ENSG00000232379	processed_pseudogene	1.633	0.990-2.694	0.0547478
TCEA1P1	ENSG00000197214	processed_pseudogene
C11orf53	ENSG00000150750	protein_coding	1.173	0.714-1.929	0.528467
RN7SL76P	ENSG00000241959	misc_RNA	0.751	0.459-1.230	0.256074
AC091180.2	ENSG00000248714	lncRNA	1.202	0.735-1.964	0.463985
MYCNOS	ENSG00000233718	lncRNA	0.676	0.410-1.113	0.123531
WIF1	ENSG00000156076	protein_coding	0.674	0.408-1.113	0.122934
AL590648.2	ENSG00000235862	lncRNA
FGFR4	ENSG00000160867	protein_coding	1.292	0.769-2.171	0.333189
AP000941.1	ENSG00000255176	lncRNA	0.831	0.508-1.359	0.460081
snoZ196	ENSG00000281780	snoRNA	1.184	0.721-1.944	0.503533
AC020978.6	ENSG00000262514	lncRNA	0.697	0.423-1.150	0.157478
AC112236.1	ENSG00000261268	lncRNA	1.041	0.633-1.712	0.873175
AP000873.4	ENSG00000254676	lncRNA	1.141	0.698-1.866	0.599358
WDR36	ENSG00000134987	protein_coding	1.136	0.695-1.858	0.610044
TRIM25	ENSG00000121060	protein_coding	0.707	0.431-1.159	0.169353
AP000577.2	ENSG00000280269	TEC	1.076	0.658-1.759	0.771498
AL391380.1	ENSG00000237833	processed_pseudogene	1.419	0.857-2.350	0.173815
OR1J2	ENSG00000197233	protein_coding	1.504	0.909-2.489	0.111839
AL451048.1	ENSG00000229269	lncRNA
AL161722.2	ENSG00000233880	processed_pseudogene
MBOAT1	ENSG00000172197	protein_coding	0.825	0.503-1.356	0.448612
CRB3	ENSG00000130545	protein_coding	1.074	0.648-1.778	0.782794
MCF2L-AS1	ENSG00000235280	lncRNA	1.185	0.722-1.945	0.501317
AL157402.2	ENSG00000261573	lncRNA	0.969	0.592-1.585	0.900254
MRPS36P4	ENSG00000255231	processed_pseudogene	0.698	0.424-1.149	0.157212
LINC01397	ENSG00000258673	lncRNA	1.564	0.948-2.582	0.0800684
XPO4	ENSG00000132953	protein_coding	1.055	0.646-1.724	0.830661
AL109659.1	ENSG00000223720	lncRNA
SEC14L3	ENSG00000100012	protein_coding	0.818	0.494-1.356	0.436463
AC135166.1	ENSG00000253286	lncRNA
TMEM30A	ENSG00000112697	protein_coding	0.865	0.529-1.414	0.562254
BX682237.1	ENSG00000224978	processed_pseudogene
BX649632.1	ENSG00000273249	lncRNA	0.961	0.584-1.582	0.876271
LINC02595	ENSG00000231566	lncRNA	1.409	0.857-2.315	0.176553
RPS2P16	ENSG00000230799	processed_pseudogene	0.685	0.417-1.126	0.1359
Z83838.1	ENSG00000223730	transcribed_processed_pseudogene	1.202	0.734-1.967	0.464609
AL138721.1	ENSG00000273870	processed_pseudogene	1.052	0.643-1.721	0.840352
RNU2-22P	ENSG00000223198	snRNA	1.661	1.009-2.733	0.0460432
ECHDC3	ENSG00000134463	protein_coding	0.952	0.582-1.557	0.844858
ISM1-AS1	ENSG00000226263	lncRNA	1.496	0.907-2.465	0.114452
LINC01594	ENSG00000225328	lncRNA	0.927	0.560-1.535	0.769574
AC012414.5	ENSG00000261048	processed_pseudogene
RFPL4AP1	ENSG00000255238	processed_pseudogene
RPL7P1	ENSG00000214485	processed_pseudogene	1.374	0.834-2.264	0.212133
RNU6-1165P	ENSG00000222051	snRNA	0.861	0.522-1.420	0.55784
WAS	ENSG00000015285	protein_coding	1.583	0.963-2.602	0.0703549
AC116353.1	ENSG00000200235	snoRNA
FBXO6	ENSG00000116663	protein_coding	1.076	0.657-1.763	0.771472
AC092839.1	ENSG00000228108	lncRNA	0.841	0.513-1.377	0.490448
ZGRF1	ENSG00000138658	protein_coding	1.079	0.659-1.764	0.763336
AC097522.1	ENSG00000251286	processed_pseudogene
AC244669.2	ENSG00000274642	unprocessed_pseudogene	0.981	0.599-1.606	0.939478
C8orf76	ENSG00000189376	protein_coding	1.033	0.632-1.690	0.89709
MRRFP1	ENSG00000224236	processed_pseudogene	1.182	0.722-1.936	0.506487
OR5BC1P	ENSG00000255218	unprocessed_pseudogene
DDR1	ENSG00000204580	protein_coding	0.968	0.591-1.585	0.896546
AC084211.1	ENSG00000242012	lncRNA
AL137847.3	ENSG00000273806	processed_pseudogene
SPDYE8	ENSG00000273520	protein_coding
AC136932.1	ENSG00000262561	processed_pseudogene
THRAP3P3	ENSG00000235920	processed_pseudogene	1.250	0.764-2.045	0.373779
MIR8075	ENSG00000277942	miRNA
RNA5SP377	ENSG00000212154	rRNA_pseudogene
RPL17P40	ENSG00000241067	processed_pseudogene	0.780	0.474-1.285	0.329301
Y_RNA	ENSG00000252357	misc_RNA	0.764	0.464-1.257	0.288712
MBL1P	ENSG00000242600	transcribed_unitary_pseudogene	0.678	0.412-1.116	0.126749
RPS3AP41	ENSG00000239481	processed_pseudogene	0.843	0.513-1.385	0.500587
H3P3	ENSG00000234202	processed_pseudogene
AC092114.1	ENSG00000260848	lncRNA
NPHP3-AS1	ENSG00000248724	lncRNA	1.252	0.765-2.051	0.371316
AL590635.1	ENSG00000219867	processed_pseudogene	0.986	0.602-1.612	0.95375
RPL23AP19	ENSG00000229716	processed_pseudogene	0.856	0.522-1.403	0.537202
CDH6	ENSG00000113361	protein_coding	1.150	0.703-1.880	0.578207
MIR7850	ENSG00000277904	miRNA
AL358472.2	ENSG00000272654	lncRNA	0.818	0.498-1.344	0.428176
SPI1	ENSG00000066336	protein_coding	1.312	0.799-2.153	0.283653
SLC16A6P1	ENSG00000232457	transcribed_unprocessed_pseudogene	1.001	0.612-1.637	0.99676
HMGB1P47	ENSG00000249338	processed_pseudogene
PGBD4	ENSG00000182405	protein_coding	0.623	0.374-1.038	0.0692685
AP002498.1	ENSG00000254988	lncRNA	0.647	0.391-1.070	0.0898515
ZNF780A	ENSG00000197782	protein_coding	0.956	0.583-1.568	0.858799
SLC25A5P7	ENSG00000218180	processed_pseudogene	1.775	1.064-2.964	0.0281299
RNU6-509P	ENSG00000200389	snRNA	0.737	0.447-1.217	0.233389
GULOP	ENSG00000234770	unitary_pseudogene	1.544	0.938-2.539	0.0874149
ATOH7	ENSG00000179774	protein_coding	0.974	0.595-1.594	0.917394
AL049646.1	ENSG00000230010	lncRNA	1.339	0.817-2.195	0.246712
OR5AQ1P	ENSG00000184741	transcribed_unprocessed_pseudogene
PNKDP1	ENSG00000228089	processed_pseudogene	1.149	0.702-1.880	0.579523
RNU6-808P	ENSG00000212535	snRNA	0.877	0.534-1.438	0.601698
AC018371.2	ENSG00000266184	processed_pseudogene	0.985	0.600-1.618	0.952903
AL445644.1	ENSG00000233516	lncRNA
AL590004.2	ENSG00000218472	processed_pseudogene	0.815	0.498-1.335	0.416116
AL033384.1	ENSG00000236740	lncRNA	1.254	0.764-2.059	0.370989
RPL23AP63	ENSG00000243721	processed_pseudogene	1.231	0.746-2.033	0.415914
CICP26	ENSG00000233003	unprocessed_pseudogene	1.156	0.708-1.890	0.562191
RPSAP44	ENSG00000220773	processed_pseudogene	0.817	0.499-1.339	0.423296
PPARA	ENSG00000186951	protein_coding	0.721	0.439-1.182	0.194652
BPI	ENSG00000101425	protein_coding	1.070	0.654-1.751	0.786731
AC008737.2	ENSG00000269419	processed_pseudogene
RN7SL864P	ENSG00000239923	misc_RNA
ZNF425	ENSG00000204947	protein_coding	0.711	0.434-1.167	0.177393
AC026770.1	ENSG00000259377	lncRNA	0.978	0.597-1.602	0.92842
AC004232.1	ENSG00000262899	lncRNA
AC021915.2	ENSG00000254314	lncRNA
MIR5000	ENSG00000263909	miRNA	1.296	0.781-2.153	0.315968
ZNF778	ENSG00000170100	protein_coding	1.163	0.709-1.909	0.549268
PRB2	ENSG00000121335	protein_coding	0.728	0.441-1.200	0.213374
DEFA10P	ENSG00000233531	unprocessed_pseudogene
Y_RNA	ENSG00000273964	misc_RNA
LINC01217	ENSG00000251219	lncRNA
IGHVII-62-1	ENSG00000253747	IG_V_pseudogene
AC055716.1	ENSG00000257343	unprocessed_pseudogene
SNX18P25	ENSG00000249337	processed_pseudogene
SCPEP1	ENSG00000121064	protein_coding	1.129	0.679-1.878	0.640073
TRAV18	ENSG00000211798	TR_V_gene	1.097	0.671-1.793	0.712743
AP003500.1	ENSG00000281386	lncRNA	0.961	0.588-1.570	0.874609
SGCB	ENSG00000163069	protein_coding	0.949	0.581-1.552	0.835842
GC	ENSG00000145321	protein_coding	0.935	0.565-1.546	0.792728
PLIN1	ENSG00000166819	protein_coding	0.758	0.455-1.263	0.288163
HTR1F	ENSG00000179097	protein_coding	0.972	0.592-1.595	0.910036
PAGE2B	ENSG00000238269	protein_coding	0.893	0.546-1.461	0.652118
MIR6815	ENSG00000275167	miRNA
RNA5SP274	ENSG00000222416	rRNA_pseudogene
LINC00293	ENSG00000253314	lncRNA
FBXO28	ENSG00000143756	protein_coding	0.911	0.556-1.490	0.709235
PDIA3	ENSG00000167004	protein_coding	1.180	0.721-1.933	0.51005
AC012615.5	ENSG00000267232	lncRNA
RPF2	ENSG00000197498	protein_coding	1.058	0.648-1.730	0.82064
AC123567.1	ENSG00000257360	processed_pseudogene
LCN1P2	ENSG00000204031	unprocessed_pseudogene
APPL1	ENSG00000157500	protein_coding	1.160	0.708-1.900	0.556629
AC079896.1	ENSG00000231781	lncRNA
AC020908.2	ENSG00000268985	lncRNA
AC025766.1	ENSG00000270133	lncRNA	0.878	0.538-1.435	0.60453
UPF2	ENSG00000151461	protein_coding	0.899	0.550-1.470	0.671136
AL121820.1	ENSG00000258623	lncRNA	0.589	0.353-0.982	0.0423823
KRT18P39	ENSG00000224791	processed_pseudogene	1.107	0.675-1.816	0.687266
NRK	ENSG00000123572	protein_coding	0.594	0.356-0.993	0.0469041
AC009478.1	ENSG00000225258	lncRNA
VWFP1	ENSG00000241717	transcribed_unprocessed_pseudogene	1.214	0.742-1.986	0.44076
LINC00583	ENSG00000205636	lncRNA
AC020651.1	ENSG00000249474	lncRNA
SLPI	ENSG00000124107	protein_coding	1.044	0.634-1.717	0.865799
AC113398.2	ENSG00000251456	lncRNA	0.912	0.550-1.511	0.719647
VTRNA2-1	ENSG00000270123	vault_RNA	1.144	0.699-1.873	0.59296
RPL35AP33	ENSG00000241334	processed_pseudogene	0.876	0.536-1.430	0.595439
AC129492.7	ENSG00000279152	TEC
AC091849.1	ENSG00000248126	unprocessed_pseudogene	1.143	0.694-1.881	0.600464
AL109766.1	ENSG00000259137	processed_pseudogene	1.534	0.925-2.546	0.0975874
AC087286.2	ENSG00000259367	lncRNA	1.112	0.679-1.820	0.67363
ELL2P3	ENSG00000234765	processed_pseudogene
AC006960.2	ENSG00000237400	lncRNA
ITGB3BP	ENSG00000142856	protein_coding	0.967	0.590-1.583	0.893372
AC022494.1	ENSG00000240477	processed_pseudogene	1.159	0.708-1.896	0.557903
RPS15AP32	ENSG00000242461	processed_pseudogene
GUSBP3	ENSG00000253203	transcribed_unprocessed_pseudogene	0.954	0.582-1.564	0.851719
TOR4A	ENSG00000198113	protein_coding	0.868	0.523-1.440	0.583454
RN7SL520P	ENSG00000240199	misc_RNA	0.848	0.518-1.389	0.513532
MED1	ENSG00000125686	protein_coding	0.794	0.485-1.301	0.359986
AC079926.1	ENSG00000207171	snoRNA	0.926	0.566-1.516	0.759698
AC009039.1	ENSG00000261470	lncRNA
PDCL3P7	ENSG00000256777	processed_pseudogene
LINC02002	ENSG00000263609	lncRNA
CRH	ENSG00000147571	protein_coding
AP003049.1	ENSG00000254890	processed_pseudogene
KLHL10	ENSG00000161594	protein_coding	0.733	0.444-1.208	0.222859
AC003973.1	ENSG00000269504	lncRNA
CLEC5A	ENSG00000258227	protein_coding	0.918	0.559-1.508	0.735935
LINC02088	ENSG00000227685	lncRNA
LINC00559	ENSG00000261446	lncRNA
AL021920.2	ENSG00000280114	unprocessed_pseudogene	0.970	0.586-1.605	0.904246
RBM12	ENSG00000244462	protein_coding	0.928	0.567-1.521	0.767853
PDCD4	ENSG00000150593	protein_coding	0.986	0.603-1.611	0.955052
AL513523.2	ENSG00000231827	transcribed_unprocessed_pseudogene	1.085	0.663-1.776	0.745376
ERO1B	ENSG00000086619	protein_coding	1.752	1.058-2.903	0.0294366
IGKJ5	ENSG00000211593	IG_J_gene	0.569	0.346-0.937	0.0268139
FP236383.5	ENSG00000281181	lncRNA	1.465	0.886-2.422	0.136833
LINC00838	ENSG00000261683	lncRNA
RBM43	ENSG00000184898	protein_coding	0.575	0.344-0.961	0.0345878
AC004129.2	ENSG00000234406	processed_pseudogene
AC079866.1	ENSG00000256399	processed_pseudogene	1.697	1.025-2.811	0.0399629
GS1-24F4.2	ENSG00000245857	lncRNA	0.920	0.560-1.512	0.741261
OR5A2	ENSG00000172324	protein_coding
TTLL1	ENSG00000100271	protein_coding	0.540	0.322-0.908	0.0199879
QRFP	ENSG00000188710	protein_coding	1.032	0.630-1.688	0.90164
LINC00905	ENSG00000167459	lncRNA
NPM1P45	ENSG00000265593	processed_pseudogene
LINC02818	ENSG00000231966	lncRNA	0.762	0.459-1.263	0.291973
WDR90	ENSG00000161996	protein_coding	0.805	0.490-1.323	0.391738
MAPK4	ENSG00000141639	protein_coding	0.658	0.400-1.082	0.0988824
AC073957.3	ENSG00000273151	lncRNA	1.173	0.707-1.946	0.536963
CASC19	ENSG00000254166	lncRNA	1.142	0.694-1.879	0.60238
AL390786.1	ENSG00000233258	lncRNA
FAM230F	ENSG00000276095	lncRNA
AC018761.1	ENSG00000267004	lncRNA	0.710	0.432-1.168	0.177789
NYAP2	ENSG00000144460	protein_coding	1.021	0.622-1.676	0.935325
PACERR	ENSG00000273129	lncRNA	0.771	0.471-1.264	0.302789
AC026780.2	ENSG00000249984	lncRNA
AC084018.2	ENSG00000274292	lncRNA	0.715	0.437-1.172	0.183107
FO393419.1	ENSG00000231207	processed_pseudogene
AL591846.1	ENSG00000224114	processed_pseudogene	0.762	0.463-1.254	0.284241
RN7SL716P	ENSG00000263558	misc_RNA	1.264	0.767-2.085	0.357914
AL445220.1	ENSG00000237593	processed_pseudogene	0.875	0.534-1.432	0.594532
PRKAG3	ENSG00000115592	protein_coding	0.869	0.530-1.426	0.578261
AC211433.2	ENSG00000273069	lncRNA	0.799	0.488-1.306	0.370651
TET1P1	ENSG00000232204	processed_pseudogene
SDAD1	ENSG00000198301	protein_coding	0.733	0.447-1.201	0.217604
MTCO3P21	ENSG00000232752	unprocessed_pseudogene	0.824	0.501-1.355	0.445392
AC091074.1	ENSG00000238819	snoRNA
MTND5P32	ENSG00000259379	processed_pseudogene	1.093	0.668-1.788	0.722768
MARK2P14	ENSG00000231897	unprocessed_pseudogene
MSANTD4	ENSG00000170903	protein_coding	0.934	0.571-1.526	0.784477
HAUS5	ENSG00000249115	protein_coding	0.672	0.406-1.115	0.123742
SBNO2	ENSG00000064932	protein_coding	0.698	0.424-1.151	0.158898
RN7SL545P	ENSG00000274568	misc_RNA
AL596442.1	ENSG00000232197	lncRNA
FCGRT	ENSG00000104870	protein_coding	1.027	0.623-1.692	0.918024
Metazoa_SRP	ENSG00000274860	misc_RNA	1.139	0.697-1.862	0.602731
MED28	ENSG00000118579	protein_coding	1.128	0.688-1.850	0.633419
RNU1-32P	ENSG00000200807	snRNA
KDM4E	ENSG00000235268	protein_coding	0.675	0.408-1.117	0.125923
ZFHX2	ENSG00000136367	protein_coding	0.979	0.597-1.605	0.93152
MRPL40P1	ENSG00000256037	processed_pseudogene	1.150	0.704-1.879	0.577102
FTH1P7	ENSG00000232187	processed_pseudogene	0.952	0.578-1.567	0.846418
Z85996.1	ENSG00000220349	processed_pseudogene	0.629	0.381-1.040	0.0705107
AC026367.3	ENSG00000275759	lncRNA	0.966	0.591-1.580	0.891765
RBM22P4	ENSG00000277769	processed_pseudogene	1.204	0.734-1.976	0.461301
CBY3	ENSG00000204659	protein_coding	0.843	0.513-1.386	0.501561
BNIP3P13	ENSG00000269154	processed_pseudogene
STXBP5-AS1	ENSG00000233452	lncRNA	1.266	0.769-2.082	0.353413
ZNF622	ENSG00000173545	protein_coding	0.981	0.599-1.604	0.937704
TRAV16	ENSG00000211796	TR_V_gene	1.632	0.993-2.682	0.0534571
MYSM1	ENSG00000162601	protein_coding	0.849	0.518-1.389	0.513301
DDX3P1	ENSG00000232928	processed_pseudogene	1.259	0.769-2.062	0.3592
AC022509.1	ENSG00000255750	lncRNA	0.908	0.552-1.494	0.704953
ZNF736P10Y	ENSG00000216824	processed_pseudogene
XACT	ENSG00000241743	lncRNA
AC025750.1	ENSG00000215263	processed_pseudogene	1.333	0.807-2.203	0.26218
ANXA3	ENSG00000138772	protein_coding	0.940	0.573-1.542	0.807901
AC006330.1	ENSG00000280388	TEC	1.405	0.855-2.309	0.180189
AL365273.2	ENSG00000270099	protein_coding
AC092813.1	ENSG00000225605	lncRNA
RPL9P6	ENSG00000241891	processed_pseudogene
AC084337.1	ENSG00000254595	processed_pseudogene	0.846	0.517-1.383	0.504181
TBC1D3P7	ENSG00000233014	unprocessed_pseudogene
HS3ST3A1	ENSG00000153976	protein_coding	0.643	0.386-1.073	0.0911525
CEACAM19	ENSG00000186567	protein_coding	1.304	0.796-2.134	0.291707
PAICSP3	ENSG00000226840	processed_pseudogene	0.973	0.595-1.591	0.913172
LINC02546	ENSG00000255117	lncRNA
AL353804.2	ENSG00000271199	lncRNA	1.219	0.744-1.997	0.431656
VSTM2A	ENSG00000170419	protein_coding	1.432	0.873-2.349	0.154557
SZRD1	ENSG00000055070	protein_coding	0.752	0.458-1.237	0.261725
TDGF1P7	ENSG00000269584	processed_pseudogene
PHACTR3	ENSG00000087495	protein_coding	1.240	0.756-2.034	0.393917
AC005920.1	ENSG00000247011	lncRNA	0.911	0.552-1.505	0.717073
LINC01815	ENSG00000235519	lncRNA
MYL12BP1	ENSG00000260490	processed_pseudogene	1.211	0.737-1.989	0.44923
GPSM2	ENSG00000121957	protein_coding	0.800	0.486-1.315	0.378222
AL158801.2	ENSG00000258413	lncRNA	1.114	0.679-1.828	0.669702
LINC01893	ENSG00000264260	lncRNA
AC013356.3	ENSG00000259364	lncRNA	1.041	0.633-1.711	0.875041
RBM46	ENSG00000151962	protein_coding	0.877	0.536-1.435	0.601877
SLC20A1	ENSG00000144136	protein_coding	1.197	0.732-1.956	0.473633
NPIPB3	ENSG00000169246	protein_coding	0.952	0.582-1.557	0.845547
ADGRA3	ENSG00000152990	protein_coding	0.994	0.606-1.629	0.980555
POLG	ENSG00000140521	protein_coding	0.824	0.504-1.349	0.442516
ADAMTS7P4	ENSG00000218052	transcribed_unprocessed_pseudogene	0.895	0.547-1.464	0.658853
IGF1R	ENSG00000140443	protein_coding	0.928	0.566-1.522	0.767047
AC015813.6	ENSG00000279207	TEC	0.967	0.590-1.587	0.895379
LINC00709	ENSG00000230014	lncRNA
F2RL2	ENSG00000164220	protein_coding	0.910	0.556-1.489	0.706882
RNU5A-8P	ENSG00000200972	snRNA	1.011	0.617-1.657	0.96425
ABCC13	ENSG00000243064	transcribed_unprocessed_pseudogene	1.053	0.637-1.740	0.839664
AL590666.3	ENSG00000237588	lncRNA	0.628	0.380-1.040	0.0705379
FCF1P3	ENSG00000239997	processed_pseudogene
SLA	ENSG00000155926	protein_coding	1.215	0.741-1.992	0.439974
OSGEPL1-AS1	ENSG00000253559	lncRNA	0.787	0.479-1.295	0.346119
AC090515.3	ENSG00000259173	processed_pseudogene
RPL38	ENSG00000172809	protein_coding	1.856	1.110-3.103	0.0183816
Y_RNA	ENSG00000200494	misc_RNA
AC005828.5	ENSG00000265971	lncRNA	0.886	0.542-1.450	0.631027
PRDM9	ENSG00000164256	protein_coding	0.832	0.507-1.366	0.467494
AC022023.1	ENSG00000273904	ribozyme
AC006338.1	ENSG00000278197	unprocessed_pseudogene
AC006557.6	ENSG00000279352	TEC	1.361	0.830-2.232	0.222229
AC008264.1	ENSG00000224545	processed_pseudogene	1.496	0.911-2.456	0.111521
PTPN12	ENSG00000127947	protein_coding	0.703	0.426-1.160	0.167709
LINC01285	ENSG00000203650	lncRNA	1.255	0.759-2.074	0.375494
AC133539.1	ENSG00000270385	processed_pseudogene	1.155	0.706-1.889	0.565855
RNASE8	ENSG00000173431	protein_coding
GRAMD4P5	ENSG00000259089	unprocessed_pseudogene
TBC1D3B	ENSG00000274808	protein_coding	1.410	0.856-2.324	0.177671
SNORD114-2	ENSG00000200823	snoRNA
AL121781.1	ENSG00000238282	lncRNA
FGF10	ENSG00000070193	protein_coding	1.090	0.665-1.784	0.733086
ZNF318	ENSG00000171467	protein_coding	0.613	0.373-1.006	0.0527527
RHEB	ENSG00000106615	protein_coding	1.226	0.746-2.018	0.421483
RASD2	ENSG00000100302	protein_coding	0.925	0.563-1.521	0.758827
OR7A17	ENSG00000185385	protein_coding
AC025881.1	ENSG00000253499	processed_pseudogene
RPS4XP22	ENSG00000239830	processed_pseudogene	1.210	0.738-1.984	0.448807
PINK1-AS	ENSG00000117242	lncRNA	0.988	0.601-1.625	0.961956
AC008813.1	ENSG00000255875	processed_pseudogene	1.514	0.912-2.513	0.108942
Y_RNA	ENSG00000200998	misc_RNA
AC011933.1	ENSG00000228007	processed_pseudogene	1.355	0.828-2.218	0.226735
LINC02882	ENSG00000251138	lncRNA	0.935	0.563-1.553	0.796113
PRRT2	ENSG00000167371	protein_coding	1.059	0.645-1.738	0.820984
MIR194-1	ENSG00000207624	miRNA	1.147	0.701-1.876	0.585454
AC027279.4	ENSG00000280190	TEC	1.216	0.739-2.002	0.442034
AC023824.1	ENSG00000260073	lncRNA
AC016722.2	ENSG00000228925	lncRNA	1.039	0.632-1.707	0.880427
RNU7-126P	ENSG00000238632	snRNA
AC012063.1	ENSG00000227252	lncRNA	0.525	0.317-0.870	0.0124856
LAMTOR5P1	ENSG00000236646	processed_pseudogene	0.979	0.598-1.601	0.931687
ZNF350	ENSG00000256683	protein_coding	0.952	0.579-1.567	0.847861
AP001541.1	ENSG00000279295	TEC
TONSL	ENSG00000160949	protein_coding	1.059	0.647-1.733	0.819576
AC138089.1	ENSG00000229255	lncRNA
KRT8P5	ENSG00000267573	processed_pseudogene	0.972	0.592-1.598	0.911618
ICE2P2	ENSG00000242705	processed_pseudogene	0.805	0.487-1.328	0.395196
AC018659.6	ENSG00000277081	misc_RNA
ZNF664	ENSG00000179195	protein_coding	1.431	0.867-2.360	0.160913
AC092035.1	ENSG00000227224	processed_pseudogene	1.387	0.846-2.275	0.194679
SNORA70H	ENSG00000206637	snoRNA
AC005088.1	ENSG00000278586	processed_pseudogene	1.108	0.678-1.811	0.681848
IL10RA	ENSG00000110324	protein_coding	0.844	0.516-1.380	0.498162
GNAT2	ENSG00000134183	protein_coding
TYK2	ENSG00000105397	protein_coding	0.578	0.352-0.950	0.0307038
PRELID2P1	ENSG00000257336	processed_pseudogene	1.115	0.683-1.821	0.66328
SNORA11D	ENSG00000221475	snoRNA
AC092162.2	ENSG00000230552	lncRNA	0.857	0.524-1.402	0.538368
MIR4266	ENSG00000265965	miRNA
AL139220.2	ENSG00000230615	lncRNA	0.855	0.518-1.410	0.538489
ADCY10P1	ENSG00000161912	transcribed_unprocessed_pseudogene	1.357	0.827-2.225	0.226973
AC084851.3	ENSG00000276637	unprocessed_pseudogene
AC016903.1	ENSG00000236634	lncRNA
AC106772.2	ENSG00000250385	lncRNA	0.744	0.454-1.219	0.239805
FATE1	ENSG00000147378	protein_coding	0.902	0.550-1.481	0.683677
AL162464.2	ENSG00000258690	lncRNA
FAHD2B	ENSG00000144199	protein_coding	1.114	0.681-1.823	0.667842
AC010186.2	ENSG00000256594	transcribed_unprocessed_pseudogene	0.990	0.592-1.654	0.968168
LINC02823	ENSG00000258100	lncRNA	0.978	0.596-1.605	0.929653
ADAM3A	ENSG00000197475	transcribed_unitary_pseudogene
TIPIN	ENSG00000075131	protein_coding	0.984	0.602-1.608	0.949547
AC106883.1	ENSG00000225394	processed_pseudogene
RNU6-408P	ENSG00000251719	snRNA
U3	ENSG00000221461	snoRNA
LINC00315	ENSG00000184274	lncRNA	1.102	0.670-1.812	0.701198
AC005775.1	ENSG00000266933	lncRNA	0.922	0.564-1.506	0.745102
BDH1	ENSG00000161267	protein_coding	1.176	0.715-1.935	0.523079
AC103794.1	ENSG00000254878	lncRNA
PSMB5	ENSG00000100804	protein_coding	1.002	0.610-1.647	0.993972
AC134684.1	ENSG00000254796	processed_pseudogene
BOLA3-AS1	ENSG00000225439	lncRNA	0.899	0.550-1.469	0.67119
LRIG1	ENSG00000144749	protein_coding	0.898	0.549-1.467	0.666225
MIR515-1	ENSG00000207616	miRNA
KCTD1	ENSG00000134504	protein_coding	0.848	0.515-1.397	0.517438
NR5A2	ENSG00000116833	protein_coding	1.060	0.640-1.757	0.82
CLBA1	ENSG00000140104	protein_coding	0.666	0.403-1.102	0.11395
NOTCH2	ENSG00000134250	protein_coding	0.778	0.475-1.272	0.316842
IGHV3-21	ENSG00000211947	IG_V_gene	1.062	0.649-1.736	0.811738
RECQL	ENSG00000004700	protein_coding	1.069	0.652-1.754	0.790706
AC012494.2	ENSG00000229494	lncRNA	0.716	0.433-1.184	0.193146
FN3KRP	ENSG00000141560	protein_coding	1.338	0.817-2.192	0.246651
AC138904.1	ENSG00000246465	lncRNA	0.792	0.483-1.298	0.354804
LINC02533	ENSG00000260239	lncRNA	0.577	0.348-0.957	0.0331075
TMOD1	ENSG00000136842	protein_coding	0.838	0.509-1.381	0.487778
IGKV2-36	ENSG00000253487	IG_V_pseudogene
ELAC2	ENSG00000006744	protein_coding	0.728	0.444-1.194	0.208445
HK2P1	ENSG00000228612	processed_pseudogene	1.615	0.979-2.663	0.0603938
AC190387.1	ENSG00000279630	TEC
FXYD6	ENSG00000137726	protein_coding	0.694	0.420-1.146	0.153579
RPSAP15	ENSG00000237506	processed_pseudogene	1.478	0.882-2.477	0.138486
AC090517.3	ENSG00000279683	TEC
SPDYE22P	ENSG00000266537	unprocessed_pseudogene	1.175	0.717-1.924	0.522181
AC018541.1	ENSG00000253300	lncRNA
MRPL10	ENSG00000159111	protein_coding	0.872	0.532-1.428	0.585761
IGLVVI-22-1	ENSG00000253546	IG_V_pseudogene
RPS26P31	ENSG00000235459	processed_pseudogene	1.348	0.817-2.225	0.242594
RASA3-IT1	ENSG00000232487	lncRNA	0.972	0.594-1.589	0.909067
AL365273.1	ENSG00000240527	lncRNA
AC093775.1	ENSG00000279104	TEC
AC125603.2	ENSG00000257883	lncRNA	1.136	0.695-1.857	0.611802
RN7SL807P	ENSG00000243125	misc_RNA
NCAPH2	ENSG00000025770	protein_coding	0.814	0.493-1.344	0.420438
RPL21P132	ENSG00000183911	processed_pseudogene	1.467	0.888-2.422	0.134318
PAQR3	ENSG00000163291	protein_coding	0.850	0.519-1.395	0.520821
DPYSL3	ENSG00000113657	protein_coding	1.005	0.614-1.645	0.984791
AP000785.1	ENSG00000254933	lncRNA	1.317	0.802-2.162	0.275841
Y_RNA	ENSG00000222658	misc_RNA
AC073651.2	ENSG00000256627	processed_pseudogene
MIR607	ENSG00000207976	miRNA
LINC01856	ENSG00000237574	lncRNA
AL355877.1	ENSG00000270733	processed_pseudogene	1.352	0.818-2.234	0.239111
AL139039.3	ENSG00000237685	lncRNA	1.072	0.652-1.763	0.784719
AC012103.1	ENSG00000253376	lncRNA
APBA2	ENSG00000034053	protein_coding	0.933	0.566-1.536	0.784009
ANTXR2	ENSG00000163297	protein_coding	0.806	0.491-1.323	0.393743
MICOS10	ENSG00000173436	protein_coding	0.894	0.547-1.462	0.65614
RNU6-1000P	ENSG00000212368	snRNA
RNU6-447P	ENSG00000222225	snRNA
GLRXP2	ENSG00000258544	processed_pseudogene
SERPINI1	ENSG00000163536	protein_coding	0.777	0.472-1.278	0.319503
AP002802.2	ENSG00000270701	processed_pseudogene
CDKN2A-DT	ENSG00000224854	lncRNA	1.051	0.637-1.734	0.846304
AL353622.2	ENSG00000271398	lncRNA	1.171	0.716-1.917	0.528811
AL355375.2	ENSG00000262566	processed_pseudogene
AC139769.3	ENSG00000277493	unprocessed_pseudogene
UBE2J1	ENSG00000198833	protein_coding	0.879	0.537-1.440	0.609292
THOC1	ENSG00000079134	protein_coding	1.063	0.650-1.738	0.808668
EOMES	ENSG00000163508	protein_coding	0.641	0.389-1.056	0.0806423
AP003385.1	ENSG00000227834	processed_pseudogene	0.709	0.429-1.170	0.178215
AC026367.1	ENSG00000270482	lncRNA	1.306	0.792-2.153	0.295703
AL133467.1	ENSG00000258572	lncRNA	0.833	0.508-1.365	0.468196
DOCK9-DT	ENSG00000260992	lncRNA	0.977	0.590-1.620	0.92879
AC011511.1	ENSG00000167807	protein_coding	0.537	0.324-0.891	0.0161943
LINC02358	ENSG00000251256	lncRNA
MIR4672	ENSG00000263979	miRNA
AC105129.3	ENSG00000270690	processed_pseudogene	0.987	0.601-1.620	0.957725
VN1R65P	ENSG00000260883	unitary_pseudogene
ELAPOR1	ENSG00000116299	protein_coding	1.580	0.952-2.625	0.0769889
AC093157.3	ENSG00000252765	scaRNA
AF001548.2	ENSG00000263335	lncRNA	0.909	0.555-1.488	0.704664
AL355314.1	ENSG00000223800	lncRNA
RN7SL823P	ENSG00000263595	misc_RNA
RNU2-54P	ENSG00000222231	snRNA
H3C7	ENSG00000277775	protein_coding	1.081	0.661-1.767	0.756605
REM2	ENSG00000139890	protein_coding	1.190	0.726-1.949	0.490771
NTN5	ENSG00000142233	protein_coding	1.088	0.665-1.780	0.736242
MZT2B	ENSG00000152082	protein_coding	0.950	0.578-1.561	0.840464
FAM90A26	ENSG00000229924	protein_coding	0.934	0.570-1.528	0.784526
HMGB1P23	ENSG00000253770	processed_pseudogene	1.604	0.964-2.668	0.068881
PPIAP2	ENSG00000227379	processed_pseudogene	1.205	0.730-1.990	0.465111
IFNA16	ENSG00000147885	protein_coding
AC008572.1	ENSG00000253613	lncRNA
Y_RNA	ENSG00000201277	misc_RNA
AC117490.1	ENSG00000225240	unprocessed_pseudogene	0.970	0.592-1.590	0.905206
PTMAP6	ENSG00000237000	processed_pseudogene
RNY4P34	ENSG00000201649	misc_RNA	0.913	0.557-1.495	0.717025
AC107871.1	ENSG00000260007	protein_coding	0.823	0.503-1.348	0.43934
MCL1	ENSG00000143384	protein_coding	1.361	0.829-2.236	0.223067
RPS27P1	ENSG00000223876	processed_pseudogene
ZNF630-AS1	ENSG00000277541	lncRNA	1.000	0.611-1.635	0.99843
LRRC26	ENSG00000184709	protein_coding	1.038	0.632-1.705	0.883543
POPDC3	ENSG00000132429	protein_coding	0.892	0.545-1.462	0.65118
MIR3156-1	ENSG00000263476	miRNA
IFNWP2	ENSG00000237691	unprocessed_pseudogene	1.232	0.752-2.018	0.40851
RPL5P23	ENSG00000240395	processed_pseudogene	1.044	0.637-1.713	0.863503
ACTL7A	ENSG00000187003	protein_coding	1.337	0.816-2.189	0.249131
AC027130.1	ENSG00000261195	lncRNA	0.754	0.460-1.237	0.26418
AL160237.2	ENSG00000258887	unprocessed_pseudogene
AL691432.1	ENSG00000269737	transcribed_processed_pseudogene	0.864	0.527-1.414	0.560001
G2E3	ENSG00000092140	protein_coding	1.553	0.944-2.556	0.08336
ULK1	ENSG00000177169	protein_coding	0.846	0.511-1.398	0.513323
TLK1P1	ENSG00000226783	processed_pseudogene	0.702	0.427-1.154	0.163289
EXTL2	ENSG00000162694	protein_coding	0.884	0.538-1.452	0.625274
PBX1	ENSG00000185630	protein_coding	0.857	0.523-1.404	0.541134
RNA5SP462	ENSG00000252539	rRNA_pseudogene	1.240	0.755-2.037	0.396005
AL450472.1	ENSG00000229015	transcribed_unprocessed_pseudogene
IGHV3OR16-10	ENSG00000233732	IG_V_gene	0.871	0.533-1.423	0.581218
KRT18P56	ENSG00000249668	processed_pseudogene	1.065	0.645-1.759	0.805753
A2ML1	ENSG00000166535	protein_coding	0.758	0.459-1.252	0.279573
RNU6-242P	ENSG00000207087	snRNA	0.767	0.467-1.257	0.292431
COL19A1	ENSG00000082293	protein_coding	0.656	0.399-1.079	0.0970487
AC099794.1	ENSG00000234318	lncRNA	0.919	0.561-1.506	0.737851
PNMA6A	ENSG00000235961	protein_coding	0.881	0.538-1.444	0.616371
AC027575.2	ENSG00000278107	lncRNA	1.179	0.718-1.934	0.515628
Y_RNA	ENSG00000207196	misc_RNA
RN7SL300P	ENSG00000265813	misc_RNA	1.173	0.716-1.923	0.526833
TCTE1	ENSG00000146221	protein_coding	1.157	0.708-1.893	0.560182
RNU6-564P	ENSG00000222915	snRNA	0.926	0.565-1.517	0.75948
SLC35D3	ENSG00000182747	protein_coding	1.077	0.658-1.760	0.76895
AF274858.1	ENSG00000260081	transcribed_processed_pseudogene	1.039	0.636-1.699	0.878678
EP400	ENSG00000183495	protein_coding	0.894	0.547-1.461	0.654536
FCRL1	ENSG00000163534	protein_coding	0.867	0.531-1.416	0.568248
NDST1-AS1	ENSG00000254333	lncRNA	0.992	0.606-1.622	0.973249
AP001207.3	ENSG00000254024	lncRNA	0.945	0.578-1.547	0.823192
RNA5SP434	ENSG00000252456	rRNA_pseudogene	1.002	0.611-1.642	0.994565
LINC01732	ENSG00000237292	lncRNA	1.057	0.640-1.744	0.829453
AC009930.1	ENSG00000253489	lncRNA
ADAMTSL4	ENSG00000143382	protein_coding	0.591	0.358-0.974	0.0390613
C19orf73	ENSG00000221916	protein_coding	0.781	0.476-1.280	0.326414
SORBS2	ENSG00000154556	protein_coding	0.920	0.561-1.509	0.741936
BTF3P12	ENSG00000213003	processed_pseudogene	1.113	0.675-1.834	0.675044
TRMT44	ENSG00000155275	protein_coding	1.009	0.616-1.653	0.970562
ZNF486	ENSG00000256229	protein_coding	0.845	0.515-1.385	0.504408
ZC3H8	ENSG00000144161	protein_coding	1.257	0.761-2.074	0.371649
AC084116.3	ENSG00000253530	lncRNA
DENND1A	ENSG00000119522	protein_coding	0.999	0.610-1.636	0.997738
GBP5	ENSG00000154451	protein_coding	1.084	0.663-1.773	0.748285
AC006213.3	ENSG00000267191	lncRNA	0.870	0.528-1.433	0.585143
AC093162.1	ENSG00000246575	unprocessed_pseudogene	1.007	0.612-1.656	0.979014
AC090948.2	ENSG00000272498	lncRNA	1.105	0.669-1.825	0.696736
MIR378C	ENSG00000264803	miRNA
RARRES1	ENSG00000118849	protein_coding	0.928	0.568-1.518	0.766852
MTND4P10	ENSG00000226663	processed_pseudogene
AC119751.4	ENSG00000250753	processed_pseudogene
POM121L6P	ENSG00000243307	processed_pseudogene	1.027	0.628-1.679	0.916637
PRPH2	ENSG00000112619	protein_coding	0.812	0.494-1.333	0.409823
AC007611.1	ENSG00000260086	lncRNA	1.135	0.687-1.874	0.620699
KRTAP19-1	ENSG00000184351	protein_coding
AC097375.3	ENSG00000251249	lncRNA	1.107	0.675-1.814	0.68728
BX322557.1	ENSG00000229382	lncRNA
ACTBP14	ENSG00000229001	processed_pseudogene	1.125	0.681-1.859	0.646454
AC027682.5	ENSG00000261396	lncRNA	0.797	0.487-1.305	0.367218
ENTPD6	ENSG00000197586	protein_coding	1.108	0.677-1.814	0.682177
AC024267.3	ENSG00000264304	lncRNA	0.920	0.561-1.509	0.741955
C15orf32	ENSG00000183643	lncRNA
AC092660.1	ENSG00000234877	lncRNA
CFB	ENSG00000243649	protein_coding	0.814	0.493-1.345	0.421975
LINC01626	ENSG00000223765	lncRNA
RRS1-AS1	ENSG00000246145	lncRNA	1.236	0.755-2.024	0.399179
STMP1	ENSG00000243317	protein_coding	1.030	0.627-1.693	0.906359
RNU6-337P	ENSG00000212545	snRNA
ANAPC1	ENSG00000153107	protein_coding	0.711	0.433-1.168	0.177625
AL031670.1	ENSG00000275582	lncRNA	1.275	0.777-2.091	0.335778
RNU6-390P	ENSG00000252068	snRNA
HSPA8P7	ENSG00000224773	processed_pseudogene	1.071	0.652-1.758	0.78722
AC104462.2	ENSG00000238224	lncRNA	0.966	0.591-1.581	0.89124
CDO1	ENSG00000129596	protein_coding	0.744	0.455-1.218	0.239777
AL358335.1	ENSG00000258750	processed_pseudogene
AC093535.2	ENSG00000279118	TEC	1.097	0.671-1.793	0.711197
PCDH11X	ENSG00000102290	protein_coding	0.522	0.314-0.868	0.0122944
LINC02351	ENSG00000277987	lncRNA	0.869	0.526-1.435	0.582592
ASGR1	ENSG00000141505	protein_coding	1.574	0.961-2.579	0.071672
OR4C2P	ENSG00000182565	unprocessed_pseudogene
AC013738.1	ENSG00000252888	snoRNA
TNPO3	ENSG00000064419	protein_coding	0.902	0.550-1.480	0.683252
IQCJ	ENSG00000214216	protein_coding
PIGO	ENSG00000165282	protein_coding	0.854	0.521-1.400	0.532161
MIR6134	ENSG00000277569	miRNA
AL022334.1	ENSG00000233388	processed_pseudogene	1.427	0.860-2.367	0.168875
AC243961.1	ENSG00000228229	lncRNA
NDUFA3	ENSG00000170906	protein_coding	1.189	0.726-1.949	0.491713
POC1B-AS1	ENSG00000270344	lncRNA	1.009	0.611-1.666	0.972829
SMAD9-IT1	ENSG00000236711	lncRNA	1.086	0.664-1.776	0.743352
CTXND1	ENSG00000259417	protein_coding	0.813	0.496-1.332	0.411275
RNU1-11P	ENSG00000206702	snRNA	0.932	0.570-1.523	0.778408
AC087477.3	ENSG00000259312	lncRNA
LINC02485	ENSG00000248456	lncRNA
RN7SKP112	ENSG00000223145	misc_RNA
AL161891.1	ENSG00000276672	lncRNA	0.898	0.548-1.471	0.669193
MIR2115	ENSG00000252466	miRNA
CFAP298-TCP10L	ENSG00000265590	protein_coding	1.070	0.654-1.752	0.78653
RNU4-72P	ENSG00000222686	snRNA
NCF1B	ENSG00000182487	transcribed_unprocessed_pseudogene	0.930	0.568-1.524	0.773785
PAICSP5	ENSG00000229877	processed_pseudogene
AC012354.5	ENSG00000276229	misc_RNA
RNA5SP113	ENSG00000222418	rRNA_pseudogene
NR6A1	ENSG00000148200	protein_coding	1.079	0.660-1.765	0.761948
XRCC6P1	ENSG00000237417	processed_pseudogene	0.607	0.363-1.013	0.0561858
PTPN2P2	ENSG00000224117	processed_pseudogene	0.807	0.490-1.327	0.397276
RNA5SP284	ENSG00000207277	rRNA_pseudogene	0.710	0.430-1.172	0.180301
SNORA52	ENSG00000199785	snoRNA
Y_RNA	ENSG00000206734	misc_RNA	1.208	0.738-1.976	0.453064
AP000943.2	ENSG00000255929	lncRNA
RN7SKP123	ENSG00000222664	misc_RNA
AC021483.2	ENSG00000261229	lncRNA	1.269	0.767-2.101	0.353335
MARVELD1	ENSG00000155254	protein_coding	0.734	0.445-1.210	0.225014
AC004057.1	ENSG00000196656	transcribed_processed_pseudogene	1.926	1.146-3.235	0.0133313
AL162740.1	ENSG00000207022	snoRNA	0.624	0.380-1.024	0.061844
CPT2	ENSG00000157184	protein_coding	0.670	0.408-1.102	0.114601
AC019070.1	ENSG00000212181	snoRNA
AC122129.1	ENSG00000197815	lncRNA	0.786	0.480-1.287	0.338578
AC104843.2	ENSG00000231139	unprocessed_pseudogene	1.090	0.665-1.788	0.731732
Y_RNA	ENSG00000207438	misc_RNA	1.099	0.672-1.798	0.707798
H3P9	ENSG00000227430	processed_pseudogene
AC135048.3	ENSG00000275263	lncRNA	0.981	0.596-1.615	0.939999
Y_RNA	ENSG00000206713	misc_RNA	1.159	0.705-1.904	0.560449
AL358033.1	ENSG00000252537	snoRNA
PI4K2A	ENSG00000155252	protein_coding	1.002	0.606-1.656	0.993789
AC084149.1	ENSG00000230968	lncRNA
Y_RNA	ENSG00000274603	misc_RNA
C14orf93	ENSG00000100802	protein_coding	0.625	0.378-1.035	0.0675572
PPP1R1AP2	ENSG00000261084	processed_pseudogene
NREP	ENSG00000134986	protein_coding	1.036	0.629-1.706	0.88891
MAFK	ENSG00000198517	protein_coding	0.868	0.528-1.427	0.576165
LINC02726	ENSG00000255193	lncRNA
PLCD4	ENSG00000115556	protein_coding	0.918	0.561-1.504	0.735348
STK35	ENSG00000125834	protein_coding	1.096	0.670-1.794	0.715303
KIF1B	ENSG00000054523	protein_coding	0.845	0.514-1.391	0.508586
AL031587.2	ENSG00000233739	lncRNA
RNA5SP115	ENSG00000223092	rRNA_pseudogene
LINC02386	ENSG00000257756	lncRNA
AL138781.1	ENSG00000275329	lncRNA	1.125	0.686-1.844	0.640503
FAT3	ENSG00000165323	protein_coding	1.079	0.654-1.778	0.766935
MIR520G	ENSG00000207799	miRNA
SIPA1	ENSG00000213445	protein_coding	0.715	0.435-1.176	0.186562
AC124312.2	ENSG00000257647	lncRNA	0.819	0.501-1.340	0.426964
LDHBP3	ENSG00000248950	processed_pseudogene
Y_RNA	ENSG00000238943	misc_RNA
AC134043.1	ENSG00000252458	snoRNA
AC025857.1	ENSG00000255144	unprocessed_pseudogene
CDK2AP2P2	ENSG00000237451	processed_pseudogene	0.832	0.507-1.365	0.465688
PTGR1	ENSG00000106853	protein_coding	0.841	0.511-1.383	0.494927
RPS24	ENSG00000138326	protein_coding	1.313	0.801-2.154	0.280022
RPS3AP22	ENSG00000240083	processed_pseudogene	1.534	0.935-2.518	0.0901428
MFN2	ENSG00000116688	protein_coding	0.798	0.483-1.318	0.378252
MTOR-AS1	ENSG00000225602	lncRNA	1.343	0.815-2.212	0.247021
RBMS2	ENSG00000076067	protein_coding	0.806	0.487-1.336	0.403157
LSAMP	ENSG00000185565	protein_coding	0.752	0.459-1.232	0.257381
GCK	ENSG00000106633	protein_coding	0.566	0.341-0.939	0.0275866
KLF7P1	ENSG00000240704	processed_pseudogene	0.644	0.389-1.066	0.0872055
AC020663.1	ENSG00000266994	lncRNA	1.154	0.705-1.890	0.568632
RPL9	ENSG00000163682	protein_coding	0.861	0.526-1.409	0.550983
GPR171	ENSG00000174946	protein_coding	1.095	0.670-1.792	0.716724
MIRLET7E	ENSG00000198972	miRNA
AC011558.1	ENSG00000279753	TEC
RXRB	ENSG00000204231	protein_coding	0.801	0.490-1.309	0.376245
ABHD5	ENSG00000011198	protein_coding	1.086	0.663-1.779	0.744086
AL049812.1	ENSG00000223651	processed_pseudogene
CREG1	ENSG00000143162	protein_coding	1.355	0.826-2.224	0.228486
AL031773.1	ENSG00000232529	lncRNA
ZDHHC20P1	ENSG00000233916	processed_pseudogene	0.703	0.428-1.153	0.162949
AL355483.2	ENSG00000232762	lncRNA	0.963	0.588-1.577	0.880654
GCNT2	ENSG00000111846	protein_coding	0.979	0.596-1.608	0.932679
AC079466.1	ENSG00000266976	lncRNA	1.425	0.871-2.331	0.158542
POLR2I	ENSG00000105258	protein_coding	1.055	0.644-1.728	0.832996
AP001059.2	ENSG00000278158	lncRNA
SNRNP35	ENSG00000184209	protein_coding	0.878	0.537-1.435	0.603542
AC011487.4	ENSG00000274892	unprocessed_pseudogene	0.876	0.536-1.434	0.599591
LIMD2	ENSG00000136490	protein_coding	0.604	0.366-0.997	0.0484215
DCAF7	ENSG00000136485	protein_coding	0.720	0.439-1.180	0.192172
AC092999.1	ENSG00000279311	TEC	1.282	0.777-2.116	0.330986
AC073575.1	ENSG00000258323	lncRNA	1.072	0.655-1.754	0.782625
ADAMTSL4-AS2	ENSG00000237781	lncRNA	0.545	0.329-0.902	0.0183199
AC245140.2	ENSG00000280195	lncRNA	1.611	0.974-2.667	0.0634404
AC092905.1	ENSG00000244561	processed_pseudogene
RHOC	ENSG00000155366	protein_coding	0.834	0.509-1.365	0.469786
MIR378A	ENSG00000199047	miRNA	0.952	0.583-1.555	0.845266
MIR548U	ENSG00000212017	miRNA	1.201	0.735-1.964	0.465108
MIR421	ENSG00000202566	miRNA	1.327	0.811-2.171	0.260902
CDON	ENSG00000064309	protein_coding	0.895	0.544-1.473	0.663576
AC010480.1	ENSG00000279883	TEC	0.806	0.491-1.321	0.392002
RIPPLY3	ENSG00000183145	protein_coding	1.254	0.760-2.069	0.375114
CDS2	ENSG00000101290	protein_coding	1.143	0.696-1.879	0.59685
SACS-AS1	ENSG00000229558	lncRNA	1.407	0.856-2.310	0.17775
AC104308.1	ENSG00000226489	processed_pseudogene
LRRC32	ENSG00000137507	protein_coding	1.226	0.749-2.005	0.418122
RCN1P1	ENSG00000215477	processed_pseudogene	0.958	0.584-1.573	0.866204
AC105339.5	ENSG00000279758	TEC	0.767	0.467-1.259	0.293926
AL590704.1	ENSG00000219409	processed_pseudogene
ATP5F1AP3	ENSG00000263232	processed_pseudogene	0.989	0.602-1.626	0.966127
DCP2	ENSG00000172795	protein_coding	1.688	1.023-2.785	0.0404156
RPL31P17	ENSG00000235225	processed_pseudogene	1.374	0.827-2.281	0.219659
SNORD93	ENSG00000221740	snoRNA	1.230	0.746-2.030	0.417167
MIR3665	ENSG00000266325	miRNA
BPIFA1	ENSG00000198183	protein_coding
AC091564.6	ENSG00000255680	lncRNA
LINC01615	ENSG00000223485	lncRNA	0.736	0.443-1.223	0.236925
AC008837.2	ENSG00000248928	processed_pseudogene
HBZ	ENSG00000130656	protein_coding
TRMT2B-AS1	ENSG00000225839	lncRNA	1.365	0.824-2.259	0.226889
RN7SL818P	ENSG00000274234	misc_RNA
AL646090.1	ENSG00000223504	lncRNA
CALHM2	ENSG00000138172	protein_coding	0.898	0.549-1.468	0.667508
UQCRC1	ENSG00000010256	protein_coding	1.002	0.613-1.638	0.993014
RNU6-744P	ENSG00000202427	snRNA
AC005899.5	ENSG00000266385	lncRNA	1.276	0.776-2.099	0.337198
KRT8P41	ENSG00000213538	processed_pseudogene	0.784	0.478-1.285	0.333691
MIR596	ENSG00000207826	miRNA
OR8D1	ENSG00000196341	protein_coding
CICP11	ENSG00000237799	processed_pseudogene	0.828	0.505-1.356	0.453387
LINC00972	ENSG00000225128	lncRNA
ZMYND10	ENSG00000004838	protein_coding	0.965	0.591-1.577	0.887278
CENPE	ENSG00000138778	protein_coding	1.022	0.625-1.671	0.93023
EIF2AK2	ENSG00000055332	protein_coding	0.966	0.585-1.595	0.891893
AC022206.1	ENSG00000240419	processed_pseudogene
DPEP2NB	ENSG00000263201	protein_coding	1.034	0.633-1.690	0.892734
LRRIQ4	ENSG00000188306	protein_coding	0.868	0.524-1.440	0.584394
NQO2-AS1	ENSG00000224846	lncRNA	0.769	0.466-1.268	0.30304
PRICKLE3	ENSG00000012211	protein_coding	1.245	0.755-2.053	0.391512
MIRLET7F2	ENSG00000208012	miRNA
ENDOV	ENSG00000173818	protein_coding	0.992	0.607-1.622	0.97434
SMIM23	ENSG00000185662	protein_coding	1.576	0.950-2.615	0.0781501
BEND2	ENSG00000177324	protein_coding	1.509	0.920-2.476	0.103249
INTS4	ENSG00000149262	protein_coding	0.761	0.461-1.255	0.284244
RNA5SP112	ENSG00000251746	rRNA_pseudogene
AC092353.1	ENSG00000251391	lncRNA
TXNP4	ENSG00000262519	processed_pseudogene	1.055	0.636-1.751	0.836017
SNORD60	ENSG00000206630	snoRNA	0.932	0.571-1.523	0.780005
MINDY1	ENSG00000143409	protein_coding	0.965	0.589-1.579	0.887045
XDH	ENSG00000158125	protein_coding	1.069	0.653-1.750	0.790364
SMG6-IT1	ENSG00000278941	TEC	1.406	0.845-2.339	0.189822
YAP1P1	ENSG00000220494	processed_pseudogene	1.060	0.646-1.738	0.817603
AP000766.1	ENSG00000261098	lncRNA	0.982	0.601-1.606	0.943513
INKA1	ENSG00000185614	protein_coding	0.843	0.509-1.397	0.508398
AL592164.1	ENSG00000261435	lncRNA	0.891	0.545-1.456	0.644283
ZDHHC20	ENSG00000180776	protein_coding	1.274	0.774-2.099	0.341379
AC025594.1	ENSG00000224163	unprocessed_pseudogene	0.798	0.488-1.304	0.367763
AC020914.2	ENSG00000268839	unprocessed_pseudogene
RPS15AP18	ENSG00000242979	processed_pseudogene	1.306	0.799-2.136	0.287371
LINC02812	ENSG00000230138	lncRNA	0.926	0.566-1.513	0.758142
AC138956.1	ENSG00000250909	lncRNA	1.304	0.797-2.134	0.290846
RNA5SP486	ENSG00000251770	rRNA_pseudogene
ANKRD42	ENSG00000137494	protein_coding	0.811	0.492-1.339	0.413856
SLC43A2	ENSG00000167703	protein_coding	0.805	0.490-1.323	0.39153
AC104785.1	ENSG00000270720	lncRNA	1.279	0.778-2.104	0.332361
IMP3P1	ENSG00000230589	processed_pseudogene
AL359881.3	ENSG00000270171	lncRNA	1.251	0.765-2.045	0.371523
RN7SL531P	ENSG00000264071	misc_RNA	1.216	0.743-1.991	0.436534
MIR6777	ENSG00000274111	miRNA
AL158829.1	ENSG00000232939	lncRNA
AC104687.1	ENSG00000242727	processed_pseudogene
RTEL1-TNFRSF6B	ENSG00000026036	protein_coding	0.833	0.509-1.363	0.466971
Z84468.1	ENSG00000281732	lncRNA
TMEM232	ENSG00000186952	protein_coding	0.615	0.371-1.018	0.0588857
AL137779.3	ENSG00000259161	processed_pseudogene	0.984	0.601-1.611	0.950321
C9orf78	ENSG00000136819	protein_coding	1.018	0.618-1.676	0.94351
STATH	ENSG00000126549	protein_coding	1.053	0.643-1.725	0.836637
AC012306.2	ENSG00000272667	lncRNA	0.709	0.431-1.166	0.175502
BMP8A	ENSG00000183682	protein_coding	0.941	0.576-1.539	0.809818
TRBV6-5	ENSG00000211721	TR_V_gene	1.226	0.750-2.004	0.416342
SMARCD1	ENSG00000066117	protein_coding	1.014	0.617-1.667	0.955522
TRIM60P17	ENSG00000223558	processed_pseudogene
ABCC1	ENSG00000103222	protein_coding	0.744	0.452-1.225	0.244614
AC119868.1	ENSG00000264845	transcribed_processed_pseudogene	0.757	0.461-1.245	0.273432
ALG1L8P	ENSG00000227620	unprocessed_pseudogene	1.021	0.618-1.689	0.934727
AC023762.1	ENSG00000271148	lncRNA
C1DP2	ENSG00000236217	processed_pseudogene
AC010442.1	ENSG00000214278	processed_pseudogene	1.169	0.713-1.917	0.535973
CNN2P6	ENSG00000213854	processed_pseudogene	0.802	0.487-1.319	0.38438
STAT1	ENSG00000115415	protein_coding	1.036	0.631-1.701	0.888227
RN7SKP133	ENSG00000201715	misc_RNA
AHSG	ENSG00000145192	protein_coding	0.771	0.470-1.264	0.302089
AC009119.2	ENSG00000260932	lncRNA	1.165	0.709-1.915	0.547116
IL18BP	ENSG00000137496	protein_coding	1.271	0.775-2.083	0.342472
LINC01524	ENSG00000234948	lncRNA	0.756	0.458-1.246	0.272676
AC026167.1	ENSG00000226022	lncRNA
PRX	ENSG00000105227	protein_coding	0.758	0.462-1.242	0.271096
AC015813.2	ENSG00000266086	protein_coding	0.967	0.592-1.579	0.892228
PAX1	ENSG00000125813	protein_coding	1.213	0.738-1.992	0.446083
AC100757.2	ENSG00000274835	unprocessed_pseudogene	0.765	0.467-1.255	0.289402
RBM8B	ENSG00000258427	processed_pseudogene	1.620	0.973-2.696	0.0636329
COQ8B	ENSG00000123815	protein_coding	0.895	0.548-1.463	0.658925
ELOCP26	ENSG00000236599	processed_pseudogene
AC094019.1	ENSG00000201701	snoRNA
AL049830.1	ENSG00000213867	processed_pseudogene	0.913	0.557-1.497	0.717571
ZC3H18	ENSG00000158545	protein_coding	1.086	0.664-1.775	0.742673
ZNF519P2	ENSG00000258799	processed_pseudogene
ZNF500	ENSG00000103199	protein_coding	0.728	0.440-1.203	0.215207
NRBF2P5	ENSG00000270427	processed_pseudogene	1.233	0.748-2.033	0.411284
AC135279.2	ENSG00000255566	processed_pseudogene	1.054	0.642-1.731	0.834822
EI24P4	ENSG00000236343	processed_pseudogene
MTCYBP14	ENSG00000238236	processed_pseudogene
AC016573.1	ENSG00000253968	lncRNA	1.245	0.761-2.036	0.383339
Y_RNA	ENSG00000201549	misc_RNA
TSC2	ENSG00000103197	protein_coding	0.861	0.517-1.434	0.565547
MTATP6P7	ENSG00000232990	unprocessed_pseudogene
AP001582.1	ENSG00000254992	processed_pseudogene
C1orf87	ENSG00000162598	protein_coding
POMC	ENSG00000115138	protein_coding	0.870	0.529-1.429	0.581379
AL390237.1	ENSG00000216687	processed_pseudogene
METTL22	ENSG00000067365	protein_coding	0.870	0.526-1.437	0.586005
STRIP1	ENSG00000143093	protein_coding	0.865	0.529-1.414	0.5618
AC008175.1	ENSG00000235059	lncRNA
AC084756.1	ENSG00000259684	lncRNA
LINC00552	ENSG00000279770	TEC	1.051	0.643-1.718	0.842562
OR5K1	ENSG00000232382	protein_coding
AP001208.1	ENSG00000254084	lncRNA	0.873	0.524-1.453	0.601529
ZNF598	ENSG00000167962	protein_coding	0.811	0.496-1.328	0.405858
AL513324.1	ENSG00000263041	lncRNA
HSPA1L	ENSG00000204390	protein_coding	1.138	0.695-1.862	0.607287
RILP	ENSG00000167705	protein_coding	1.142	0.692-1.886	0.602776
AC103968.1	ENSG00000259507	processed_pseudogene
Y_RNA	ENSG00000207292	misc_RNA	1.023	0.624-1.677	0.927999
AC022022.2	ENSG00000270421	processed_pseudogene	1.171	0.717-1.914	0.527829
AC106733.1	ENSG00000279856	TEC
CACNG2	ENSG00000166862	protein_coding	1.259	0.769-2.061	0.359274
Y_RNA	ENSG00000207383	misc_RNA	0.675	0.410-1.110	0.121558
RPL11P1	ENSG00000227394	processed_pseudogene	0.976	0.597-1.597	0.924299
AC067942.1	ENSG00000227304	transcribed_processed_pseudogene	1.075	0.653-1.772	0.775347
AC137056.2	ENSG00000280306	TEC
MIR2113	ENSG00000238367	miRNA
JMJD7-PLA2G4B	ENSG00000168970	protein_coding	0.932	0.562-1.545	0.784228
RNF185-AS1	ENSG00000254835	lncRNA
OR10A3	ENSG00000170683	protein_coding
AC026616.1	ENSG00000253777	processed_pseudogene
ZNF532	ENSG00000074657	protein_coding	0.805	0.491-1.318	0.387478
STRA6	ENSG00000137868	protein_coding	0.620	0.375-1.024	0.0620579
AL583803.1	ENSG00000229923	lncRNA
RN7SL752P	ENSG00000239437	misc_RNA	0.912	0.556-1.497	0.715098
CDH11	ENSG00000140937	protein_coding	0.853	0.519-1.402	0.530669
LINC00354	ENSG00000226903	lncRNA
BICRA-AS1	ENSG00000269806	lncRNA	1.567	0.950-2.588	0.0788218
AC099548.2	ENSG00000253882	transcribed_unprocessed_pseudogene	1.048	0.635-1.729	0.85568
AC027369.3	ENSG00000254728	unprocessed_pseudogene
AL121875.1	ENSG00000275268	snRNA
AC015912.3	ENSG00000274213	lncRNA	1.028	0.629-1.680	0.912465
POLR2KP2	ENSG00000224510	processed_pseudogene
AC140481.3	ENSG00000277668	misc_RNA
ATP2A3	ENSG00000074370	protein_coding	0.902	0.546-1.491	0.688177
ELOCP21	ENSG00000226186	processed_pseudogene	1.178	0.718-1.933	0.516639
AC020612.2	ENSG00000257570	processed_pseudogene
AC091905.3	ENSG00000279755	TEC
AIRE	ENSG00000160224	protein_coding	0.798	0.487-1.308	0.370303
AC019080.5	ENSG00000280374	lncRNA	1.938	1.166-3.219	0.0106369
ECE2	ENSG00000145194	protein_coding	0.805	0.491-1.320	0.390464
RN7SL455P	ENSG00000264047	misc_RNA	1.008	0.617-1.647	0.97509
AL021920.1	ENSG00000279151	lncRNA	1.445	0.880-2.372	0.145863
XXYLT1-AS1	ENSG00000233303	lncRNA	0.898	0.549-1.470	0.669937
GPR45	ENSG00000135973	protein_coding	1.505	0.914-2.477	0.108023
AP005136.2	ENSG00000264150	processed_pseudogene	1.402	0.855-2.299	0.180577
HCFC2	ENSG00000111727	protein_coding	0.919	0.561-1.507	0.738982
C20orf181	ENSG00000279610	TEC
USP21P1	ENSG00000224826	processed_pseudogene	0.888	0.543-1.452	0.63544
DGUOK-AS1	ENSG00000237883	lncRNA	1.219	0.741-2.005	0.434895
SLC25A1P4	ENSG00000261608	processed_pseudogene
ZNF700	ENSG00000196757	protein_coding	1.185	0.722-1.944	0.502466
AP005205.2	ENSG00000266441	lncRNA	0.903	0.551-1.481	0.687257
AC087163.3	ENSG00000280198	TEC	1.024	0.625-1.678	0.924258
KRT18P6	ENSG00000258783	processed_pseudogene	1.430	0.865-2.365	0.163045
MAPK10-AS1	ENSG00000250062	lncRNA	0.680	0.411-1.125	0.133595
DUX4L31	ENSG00000231411	unprocessed_pseudogene
SNORA84	ENSG00000239183	snoRNA	1.182	0.721-1.938	0.506888
LINC00269	ENSG00000215162	lncRNA
CMTM3	ENSG00000140931	protein_coding	0.767	0.465-1.266	0.299532
STEAP3-AS1	ENSG00000229867	lncRNA	0.965	0.581-1.603	0.891427
AC012443.1	ENSG00000270776	processed_pseudogene	0.936	0.568-1.544	0.796617
ZNF815P	ENSG00000235944	transcribed_unprocessed_pseudogene	1.063	0.649-1.742	0.807163
[truncated: 54,496 more rows]
