# Supplementary material for: Bridging Integrator 3 (BIN3) Downregulation Predicts a Poor Prognosis in Patients with Esophagus Carcinoma: A Study based on TCGA Data
Source: Comb Chem High Throughput Screen. 2023 Jun 12;26(11):1974–89. doi: 10.2174/1386207326666221205101815 (PMC10332122; doi:10.2174/1386207326666221205101815)
Supplement: Supplementary file 1 [file CCHTS-26-1974_SD1.zip › CCHTS-26-1974_SD1/BMS-CCHTS-2022-141 SUPPLE_2.XLS]

## Sheet: Sheet 1
Supplemental Table 2 Genes associated with disease-specific survival in ESCA
gene_name	gene_id	gene_biotype	HR	CI	p.Cox
LINC02082	ENSG00000242268	lncRNA
AC090241.2	ENSG00000270112	lncRNA	1.039	0.582-1.853	0.897207
RAB4B	ENSG00000167578	protein_coding	0.932	0.522-1.664	0.812814
TIGAR	ENSG00000078237	protein_coding	0.954	0.533-1.706	0.873473
RNF44	ENSG00000146083	protein_coding	0.879	0.488-1.581	0.666514
NUP210P2	ENSG00000225275	unprocessed_pseudogene
DNAH3	ENSG00000158486	protein_coding	0.832	0.465-1.487	0.534268
RPL23A	ENSG00000198242	protein_coding	1.436	0.799-2.579	0.22643
EHD4-AS1	ENSG00000259883	lncRNA	0.843	0.468-1.517	0.56838
RPL7L1P12	ENSG00000231981	processed_pseudogene	0.735	0.408-1.321	0.302979
AC244102.2	ENSG00000269475	unprocessed_pseudogene
Y_RNA	ENSG00000201788	misc_RNA
ARL8B	ENSG00000134108	protein_coding	1.079	0.599-1.943	0.801338
AC007114.2	ENSG00000263089	lncRNA	1.014	0.567-1.812	0.963598
CALB2	ENSG00000172137	protein_coding	0.966	0.539-1.731	0.907426
MFSD3	ENSG00000167700	protein_coding	1.028	0.573-1.844	0.926024
AC092839.2	ENSG00000234943	lncRNA	1.850	1.016-3.371	0.0443205
LINC00636	ENSG00000240423	lncRNA	1.017	0.565-1.828	0.956074
PIGV	ENSG00000060642	protein_coding	0.799	0.440-1.450	0.460098
AC055876.5	ENSG00000271616	processed_pseudogene
PIGFP2	ENSG00000234881	processed_pseudogene	1.534	0.855-2.751	0.151199
CHIAP1	ENSG00000236040	unprocessed_pseudogene
ECE1-AS1	ENSG00000231105	lncRNA	1.053	0.589-1.881	0.862063
AC128716.1	ENSG00000243044	processed_pseudogene
ZNF708	ENSG00000182141	protein_coding	1.088	0.609-1.946	0.775153
LINC01224	ENSG00000269416	lncRNA	1.160	0.635-2.118	0.629512
AC127002.2	ENSG00000275265	lncRNA	1.551	0.858-2.806	0.146494
MYADML2	ENSG00000185105	protein_coding	1.568	0.865-2.839	0.137993
DNM3-IT1	ENSG00000233540	lncRNA	0.714	0.399-1.279	0.257279
PHEX	ENSG00000102174	protein_coding	1.077	0.601-1.930	0.802076
KRT8P47	ENSG00000271647	processed_pseudogene	0.948	0.529-1.696	0.855949
MOGAT2	ENSG00000166391	protein_coding	0.586	0.324-1.060	0.0770596
AC006557.5	ENSG00000270469	processed_pseudogene	1.101	0.611-1.985	0.74787
PFN2	ENSG00000070087	protein_coding	1.704	0.944-3.078	0.0769465
AC007861.1	ENSG00000262950	lncRNA
CASC23	ENSG00000255420	lncRNA
DNM1P41	ENSG00000280038	TEC	1.087	0.608-1.941	0.779227
AC005324.5	ENSG00000266261	lncRNA	1.493	0.824-2.707	0.186634
RMND5A	ENSG00000153561	protein_coding	2.075	1.137-3.787	0.0174428
AC092301.1	ENSG00000269148	lncRNA	1.034	0.575-1.858	0.911818
AL590730.2	ENSG00000274458	snoRNA
AC245008.1	ENSG00000273406	lncRNA
RAD23A	ENSG00000179262	protein_coding	0.667	0.361-1.233	0.196702
TTC41P	ENSG00000214198	transcribed_unitary_pseudogene	2.007	1.092-3.687	0.0247866
RNVU1-2A	ENSG00000278099	snRNA
OR2D2	ENSG00000166368	protein_coding
SERPINB11	ENSG00000206072	protein_coding	0.664	0.367-1.202	0.176504
AL135937.1	ENSG00000234900	lncRNA	0.819	0.451-1.488	0.512913
LINC02292	ENSG00000258630	lncRNA	0.753	0.406-1.398	0.36917
SIN3B	ENSG00000127511	protein_coding	0.976	0.533-1.787	0.937432
LINC00705	ENSG00000225269	lncRNA	0.954	0.534-1.702	0.873046
RPL7P17	ENSG00000214062	processed_pseudogene	0.845	0.470-1.521	0.575022
TLL2	ENSG00000095587	protein_coding	1.318	0.721-2.409	0.370436
AC025588.4	ENSG00000274219	unprocessed_pseudogene
AL606490.3	ENSG00000230100	lncRNA
CTSA	ENSG00000064601	protein_coding	1.394	0.774-2.510	0.268619
AL671277.1	ENSG00000227766	unprocessed_pseudogene	1.411	0.783-2.543	0.252088
IL32	ENSG00000008517	protein_coding	0.827	0.462-1.483	0.524758
AC116351.1	ENSG00000215246	lncRNA	1.068	0.598-1.909	0.823557
AC103810.5	ENSG00000266644	lncRNA	0.930	0.518-1.671	0.808781
ASS1P7	ENSG00000236893	processed_pseudogene	1.160	0.646-2.083	0.618949
THAP12P4	ENSG00000254465	processed_pseudogene
PTPN4	ENSG00000088179	protein_coding	0.631	0.351-1.134	0.123436
NUCB2	ENSG00000070081	protein_coding	1.363	0.746-2.488	0.313756
AC087741.2	ENSG00000275479	lncRNA	1.024	0.566-1.851	0.938732
SERPINB12	ENSG00000166634	protein_coding	0.881	0.488-1.589	0.672759
AC023830.2	ENSG00000261789	lncRNA	1.147	0.640-2.056	0.645779
AC021613.1	ENSG00000254092	lncRNA
GGT3P	ENSG00000197421	transcribed_unprocessed_pseudogene	0.732	0.404-1.326	0.303503
TMEM143	ENSG00000161558	protein_coding	0.737	0.409-1.331	0.31184
DACH1	ENSG00000276644	protein_coding	0.854	0.475-1.535	0.59834
AC145350.3	ENSG00000260900	processed_pseudogene
Metazoa_SRP	ENSG00000278732	misc_RNA	1.126	0.630-2.013	0.689682
COLCA1	ENSG00000196167	lncRNA	0.854	0.476-1.532	0.596534
AC008403.1	ENSG00000268465	protein_coding
RN7SL560P	ENSG00000264438	misc_RNA
BMP2KL	ENSG00000204113	processed_pseudogene	0.856	0.476-1.538	0.602281
RNU6-820P	ENSG00000207000	snRNA	0.858	0.479-1.536	0.605353
AC093367.1	ENSG00000254131	processed_pseudogene	0.829	0.462-1.485	0.527888
FGF23	ENSG00000118972	protein_coding	1.853	1.023-3.357	0.0417869
AC114689.1	ENSG00000264104	processed_pseudogene
SERTAD2	ENSG00000179833	protein_coding	0.971	0.535-1.762	0.922667
ST3GAL6	ENSG00000064225	protein_coding	1.012	0.567-1.807	0.967853
AP001029.1	ENSG00000267108	lncRNA	0.998	0.558-1.785	0.99466
PKP2	ENSG00000057294	protein_coding	1.522	0.832-2.784	0.172443
AL357315.1	ENSG00000227535	lncRNA	1.508	0.832-2.731	0.175697
RNU6-453P	ENSG00000252628	snRNA
TRIM51HP	ENSG00000166007	transcribed_unprocessed_pseudogene
AC005046.1	ENSG00000273055	lncRNA	1.024	0.572-1.832	0.936937
RPL35AP28	ENSG00000242041	processed_pseudogene	1.137	0.633-2.045	0.667164
AP005242.3	ENSG00000278923	lncRNA
KRT1	ENSG00000167768	protein_coding	0.969	0.539-1.743	0.916237
AC016583.1	ENSG00000280159	TEC	1.298	0.717-2.350	0.389272
AC026185.1	ENSG00000235240	unprocessed_pseudogene	0.720	0.401-1.293	0.271387
PDLIM1P3	ENSG00000264172	processed_pseudogene
RNU6-1273P	ENSG00000199903	snRNA
RNA5SP218	ENSG00000200058	rRNA_pseudogene
AL080312.2	ENSG00000275358	lncRNA	1.228	0.677-2.229	0.499253
RAET1K	ENSG00000218358	transcribed_unprocessed_pseudogene	1.389	0.774-2.493	0.270242
AC021506.1	ENSG00000266460	lncRNA
AC026464.3	ENSG00000260371	protein_coding
AC022150.3	ENSG00000269349	lncRNA	1.600	0.878-2.917	0.124695
Y_RNA	ENSG00000200291	misc_RNA
DDX11L10	ENSG00000233614	transcribed_unprocessed_pseudogene	0.918	0.507-1.662	0.776351
SLC45A4	ENSG00000022567	protein_coding	0.719	0.399-1.296	0.272304
AC022743.1	ENSG00000278933	TEC
RNA5SP128	ENSG00000202175	rRNA_pseudogene
MTRF1	ENSG00000120662	protein_coding	0.845	0.470-1.519	0.574503
AL135924.2	ENSG00000235523	lncRNA	0.755	0.419-1.362	0.350494
AC112673.1	ENSG00000249848	processed_pseudogene	1.350	0.752-2.422	0.314398
AL157858.2	ENSG00000277826	misc_RNA
MTND5P14	ENSG00000230225	unprocessed_pseudogene	0.791	0.436-1.433	0.438646
IGSF11-AS1	ENSG00000239877	lncRNA
U8	ENSG00000201398	snoRNA
AC018648.1	ENSG00000272905	lncRNA	1.343	0.748-2.412	0.322894
AC009133.2	ENSG00000259952	lncRNA	0.830	0.463-1.485	0.529364
RARRES2P7	ENSG00000260812	processed_pseudogene
MTND2P28	ENSG00000225630	unprocessed_pseudogene	1.584	0.875-2.865	0.12855
FMO7P	ENSG00000230231	unprocessed_pseudogene	0.989	0.554-1.765	0.969593
ESM1	ENSG00000164283	protein_coding	2.497	1.356-4.598	0.0033193
KF459542.1	ENSG00000231880	lncRNA
AC006458.1	ENSG00000227489	lncRNA
AP003730.1	ENSG00000254555	processed_pseudogene
RWDD2A	ENSG00000013392	protein_coding	1.312	0.728-2.366	0.366211
LINC00592	ENSG00000258279	lncRNA	0.965	0.530-1.756	0.906142
ENTPD1-AS1	ENSG00000226688	lncRNA	0.717	0.394-1.305	0.276541
LINC01181	ENSG00000250929	lncRNA	1.343	0.747-2.415	0.325166
ACOXL-AS1	ENSG00000204581	lncRNA	1.050	0.588-1.876	0.868652
AC104463.1	ENSG00000225620	lncRNA
PPIAP6	ENSG00000258477	processed_pseudogene	1.344	0.746-2.419	0.325145
AC092447.4	ENSG00000225488	lncRNA
SCFD2	ENSG00000184178	protein_coding	0.910	0.510-1.624	0.749897
GFOD1-AS1	ENSG00000237786	lncRNA	1.332	0.745-2.383	0.333961
YWHAB	ENSG00000166913	protein_coding	1.559	0.861-2.822	0.1425
AL669914.2	ENSG00000275856	misc_RNA
TMEM155	ENSG00000164112	protein_coding	1.415	0.787-2.543	0.245957
AC013652.1	ENSG00000259345	lncRNA	1.527	0.850-2.742	0.156654
TOMM40	ENSG00000130204	protein_coding	1.239	0.693-2.216	0.469176
AL109806.1	ENSG00000280387	TEC	0.757	0.419-1.367	0.355976
PRSS48	ENSG00000189099	protein_coding	1.073	0.598-1.928	0.812435
AL591806.1	ENSG00000232879	processed_pseudogene	1.187	0.664-2.122	0.562641
ADTRP	ENSG00000111863	protein_coding	0.607	0.335-1.100	0.0999583
NDUFAF2	ENSG00000164182	protein_coding	0.986	0.552-1.761	0.961235
SEPSECS	ENSG00000109618	protein_coding	1.121	0.624-2.012	0.70221
AC138894.3	ENSG00000271623	processed_pseudogene
Z98885.3	ENSG00000279345	lncRNA	0.840	0.468-1.508	0.559157
DCDC2C	ENSG00000214866	protein_coding	0.849	0.474-1.519	0.580913
CWC27	ENSG00000153015	protein_coding	0.895	0.498-1.606	0.70944
RNA5SP37	ENSG00000202290	rRNA_pseudogene	1.228	0.684-2.206	0.491546
AC084125.1	ENSG00000254578	lncRNA
AL512306.3	ENSG00000240710	lncRNA	0.629	0.349-1.133	0.122742
AC105391.1	ENSG00000248778	processed_pseudogene
FO082796.1	ENSG00000250210	unprocessed_pseudogene
SMARCE1P1	ENSG00000225215	processed_pseudogene	1.144	0.636-2.057	0.653566
PHBP19	ENSG00000257246	processed_pseudogene	1.260	0.700-2.267	0.441006
LINC02453	ENSG00000245017	lncRNA	1.384	0.768-2.494	0.279559
AL117327.1	ENSG00000281091	lncRNA	1.178	0.658-2.111	0.581641
LINC02061	ENSG00000250885	lncRNA
AL133445.2	ENSG00000273797	lncRNA	1.076	0.600-1.928	0.805835
LHX5	ENSG00000089116	protein_coding	0.704	0.391-1.269	0.243167
MYOM2	ENSG00000036448	protein_coding	0.921	0.515-1.649	0.782282
AL158151.2	ENSG00000234055	lncRNA	0.618	0.336-1.137	0.121673
AC093227.2	ENSG00000267552	protein_coding	1.835	0.996-3.383	0.0515734
MTND6P7	ENSG00000224695	processed_pseudogene
EVX1	ENSG00000106038	protein_coding	1.121	0.618-2.031	0.707559
GLYATL1P1	ENSG00000255189	unprocessed_pseudogene	1.105	0.615-1.983	0.738452
MAP9	ENSG00000164114	protein_coding	1.036	0.578-1.857	0.90532
RNU7-147P	ENSG00000238698	snRNA
RNU1-47P	ENSG00000199836	snRNA	1.071	0.599-1.914	0.816932
APIP	ENSG00000149089	protein_coding	1.477	0.815-2.676	0.198134
AC097063.1	ENSG00000224570	processed_pseudogene	1.012	0.567-1.806	0.967301
MAF1	ENSG00000179632	protein_coding	0.629	0.345-1.147	0.13051
Z82195.1	ENSG00000271677	unprocessed_pseudogene
FOXP1	ENSG00000114861	protein_coding	0.788	0.441-1.408	0.421045
OR5L2	ENSG00000205030	protein_coding
PLCE1	ENSG00000138193	protein_coding	0.927	0.515-1.671	0.801559
PRAMEF4	ENSG00000243073	protein_coding
RAD17	ENSG00000152942	protein_coding	1.097	0.613-1.962	0.755697
AC026877.1	ENSG00000240809	processed_pseudogene	1.049	0.585-1.881	0.872699
AC005086.4	ENSG00000280004	pseudogene	1.467	0.813-2.649	0.203249
AC108043.1	ENSG00000224560	processed_pseudogene
CICP17	ENSG00000227233	processed_pseudogene
SPCS2	ENSG00000118363	protein_coding	1.120	0.627-2.002	0.701981
PPIAP45	ENSG00000258116	processed_pseudogene	0.826	0.457-1.495	0.528571
DGCR11	ENSG00000273311	lncRNA	0.927	0.518-1.658	0.798517
SETDB2	ENSG00000136169	protein_coding	1.033	0.578-1.846	0.913284
AC131212.2	ENSG00000279700	TEC	1.030	0.576-1.840	0.920934
DESI2	ENSG00000121644	protein_coding	1.270	0.707-2.283	0.424019
PAX3	ENSG00000135903	protein_coding	0.609	0.332-1.120	0.110487
COX17	ENSG00000138495	protein_coding	1.604	0.893-2.882	0.113914
PSORS1C3	ENSG00000204528	lncRNA	0.935	0.524-1.669	0.820728
NLGN2	ENSG00000169992	protein_coding	0.622	0.337-1.146	0.127697
AC090686.1	ENSG00000239344	processed_pseudogene	1.487	0.823-2.685	0.188326
SERPINE3	ENSG00000253309	protein_coding	1.255	0.695-2.265	0.451437
HAO1	ENSG00000101323	protein_coding
AC087045.2	ENSG00000272456	lncRNA	1.146	0.641-2.051	0.646075
LINC02201	ENSG00000251538	lncRNA	0.931	0.521-1.663	0.808005
LINC02864	ENSG00000263711	lncRNA	1.093	0.608-1.965	0.765345
AC127496.4	ENSG00000262662	lncRNA	1.259	0.704-2.253	0.437894
PKMYT1	ENSG00000127564	protein_coding	0.899	0.502-1.609	0.720119
HSPA8P15	ENSG00000219395	processed_pseudogene	1.050	0.586-1.881	0.869243
OR4A7P	ENSG00000255349	unprocessed_pseudogene
XIAPP2	ENSG00000254843	processed_pseudogene	1.516	0.840-2.739	0.167456
AC107075.1	ENSG00000277998	unprocessed_pseudogene	1.553	0.850-2.839	0.152511
AL355810.1	ENSG00000275248	lncRNA	1.202	0.666-2.170	0.540305
EIF3LP3	ENSG00000226086	processed_pseudogene	1.156	0.646-2.067	0.625748
AP001626.1	ENSG00000235023	lncRNA	1.214	0.679-2.169	0.513523
FAM89B	ENSG00000176973	protein_coding	0.805	0.446-1.452	0.470848
AL356215.1	ENSG00000255521	lncRNA	0.824	0.458-1.483	0.519131
IGLJ6	ENSG00000211682	IG_J_gene
AL592464.1	ENSG00000231630	lncRNA
TMEM251P1	ENSG00000249514	processed_pseudogene
Z97832.2	ENSG00000272374	lncRNA	1.108	0.619-1.982	0.72992
MED8	ENSG00000159479	protein_coding	1.241	0.692-2.227	0.468549
PHF1	ENSG00000112511	protein_coding	0.546	0.299-0.996	0.0486696
ZNF781	ENSG00000196381	protein_coding	1.025	0.575-1.829	0.932608
IGHV1-24	ENSG00000211950	IG_V_gene	1.093	0.612-1.950	0.764264
RNU6-1329P	ENSG00000202534	snRNA
AC103563.2	ENSG00000231062	lncRNA	0.673	0.373-1.213	0.187982
DIPK1A	ENSG00000154511	protein_coding	0.698	0.387-1.260	0.232832
AC008489.1	ENSG00000253946	processed_pseudogene
ANKMY1	ENSG00000144504	protein_coding	0.922	0.516-1.645	0.782339
PSMB6	ENSG00000142507	protein_coding	0.953	0.530-1.714	0.871752
AC027176.2	ENSG00000259677	processed_pseudogene	1.590	0.881-2.870	0.123389
GUCY1A1	ENSG00000164116	protein_coding	1.200	0.671-2.146	0.53901
AC009237.15	ENSG00000273305	lncRNA	1.790	0.961-3.336	0.0667456
PRKG2	ENSG00000138669	protein_coding	1.227	0.684-2.202	0.492782
MESTP3	ENSG00000250927	processed_pseudogene	1.618	0.888-2.948	0.115825
FBXO45	ENSG00000174013	protein_coding	1.211	0.678-2.163	0.516813
AC107421.1	ENSG00000235110	processed_pseudogene	0.851	0.474-1.529	0.589883
AC098657.3	ENSG00000277670	unprocessed_pseudogene
AC002383.1	ENSG00000227863	lncRNA
AMZ2	ENSG00000196704	protein_coding	0.780	0.429-1.416	0.414128
AC021106.2	ENSG00000251332	processed_pseudogene	0.875	0.488-1.570	0.655142
AC066612.1	ENSG00000259235	lncRNA
AC116612.1	ENSG00000258507	lncRNA
TMEM52	ENSG00000178821	protein_coding	1.047	0.584-1.875	0.877782
RPS2P24	ENSG00000244019	processed_pseudogene	1.418	0.785-2.561	0.247215
RNA5SP177	ENSG00000222054	rRNA_pseudogene
CHN2	ENSG00000106069	protein_coding	1.539	0.842-2.814	0.161033
RN7SL430P	ENSG00000243911	misc_RNA	0.900	0.504-1.607	0.721665
LNCPRESS1	ENSG00000232301	lncRNA
ZNF460-AS1	ENSG00000267871	lncRNA	1.671	0.919-3.037	0.0922391
AC021035.1	ENSG00000227851	lncRNA
AL512504.1	ENSG00000225715	processed_pseudogene	0.968	0.539-1.739	0.912452
OR2AS2P	ENSG00000271934	unprocessed_pseudogene
AC005828.7	ENSG00000271919	transcribed_processed_pseudogene	0.914	0.509-1.639	0.76185
GCNT4	ENSG00000176928	protein_coding	0.716	0.399-1.286	0.263563
AC012506.3	ENSG00000233714	lncRNA
KLK8	ENSG00000129455	protein_coding	0.935	0.520-1.683	0.822647
AC024060.1	ENSG00000253049	snoRNA
RN7SL541P	ENSG00000240250	misc_RNA	1.180	0.655-2.127	0.581793
MIR8081	ENSG00000277889	miRNA
AL122016.1	ENSG00000216902	processed_pseudogene
AC097527.1	ENSG00000237666	unprocessed_pseudogene	1.573	0.865-2.860	0.137789
IP6K3	ENSG00000161896	protein_coding	0.837	0.466-1.501	0.549424
AL136146.1	ENSG00000254672	processed_pseudogene	0.902	0.504-1.613	0.727677
MTF2	ENSG00000143033	protein_coding	1.143	0.637-2.050	0.65458
ITFG2-AS1	ENSG00000256150	lncRNA
NOBOX	ENSG00000106410	protein_coding
RBM15B	ENSG00000259956	protein_coding	1.047	0.583-1.879	0.87752
PIH1D2	ENSG00000150773	protein_coding	0.804	0.447-1.447	0.466334
AL390778.1	ENSG00000227958	lncRNA
KRT18P61	ENSG00000267083	processed_pseudogene	2.281	1.230-4.228	0.00884019
LINC02126	ENSG00000259847	lncRNA	1.261	0.702-2.263	0.437574
AL136981.1	ENSG00000226668	transcribed_unprocessed_pseudogene	0.748	0.413-1.356	0.338897
PCGF7P	ENSG00000268140	processed_pseudogene	1.322	0.738-2.369	0.348262
AL031009.1	ENSG00000278987	TEC	0.702	0.391-1.259	0.234757
AC008638.2	ENSG00000250006	processed_pseudogene
VN1R53P	ENSG00000236313	processed_pseudogene
OR52E1	ENSG00000273085	polymorphic_pseudogene
AC009690.1	ENSG00000260729	protein_coding	0.897	0.500-1.608	0.715135
MT1A	ENSG00000205362	protein_coding	1.530	0.829-2.823	0.174123
AC006064.1	ENSG00000245667	lncRNA	0.721	0.401-1.297	0.274721
AC004817.1	ENSG00000258517	lncRNA	0.865	0.485-1.545	0.62512
AC104009.1	ENSG00000254768	lncRNA
RNU6-391P	ENSG00000202050	snRNA
AL356234.2	ENSG00000230533	lncRNA	1.112	0.623-1.985	0.720085
ATP2A1	ENSG00000196296	protein_coding	0.636	0.352-1.149	0.133928
AC093424.1	ENSG00000270457	lncRNA	1.550	0.863-2.782	0.142398
IGKV1OR22-5	ENSG00000230481	IG_V_pseudogene	0.961	0.539-1.715	0.893016
RNU6-448P	ENSG00000252861	snRNA
DPY19L1P2	ENSG00000231952	unprocessed_pseudogene	1.197	0.667-2.148	0.545996
OR6C72P	ENSG00000205331	unprocessed_pseudogene
AC027281.1	ENSG00000279123	TEC	0.828	0.463-1.480	0.523444
RNU1-129P	ENSG00000206791	snRNA	1.430	0.790-2.589	0.238101
NCAPG	ENSG00000109805	protein_coding	0.735	0.410-1.319	0.30281
IGHV5-78	ENSG00000211978	IG_V_pseudogene	1.157	0.647-2.070	0.622866
FANK1	ENSG00000203780	protein_coding	0.887	0.492-1.598	0.689334
NOP2	ENSG00000111641	protein_coding	0.947	0.528-1.699	0.855877
ZNF880	ENSG00000221923	protein_coding	0.990	0.552-1.776	0.973707
MELTF	ENSG00000163975	protein_coding	1.084	0.607-1.936	0.786142
ZNF736P9Y	ENSG00000239893	transcribed_processed_pseudogene	0.958	0.537-1.712	0.885907
PTPRB	ENSG00000127329	protein_coding	1.122	0.621-2.030	0.702686
PRANCR	ENSG00000257815	lncRNA	1.391	0.777-2.489	0.266742
AC116914.1	ENSG00000262358	lncRNA	1.422	0.793-2.550	0.237646
RNF14P2	ENSG00000250594	processed_pseudogene
DGKD	ENSG00000077044	protein_coding	0.960	0.533-1.731	0.892863
TMCO1	ENSG00000143183	protein_coding	1.190	0.666-2.129	0.556772
PDE11A-AS1	ENSG00000229941	lncRNA
AC117500.5	ENSG00000279455	TEC
RAB5C	ENSG00000108774	protein_coding	0.911	0.510-1.627	0.752547
NPBWR2	ENSG00000125522	protein_coding
UPP1	ENSG00000183696	protein_coding	0.965	0.539-1.727	0.904376
AP001610.2	ENSG00000228318	lncRNA	0.548	0.303-0.992	0.0470954
AC064859.1	ENSG00000279874	TEC
AC008760.1	ENSG00000269680	lncRNA	0.690	0.382-1.247	0.21933
AC093323.2	ENSG00000279859	TEC	0.879	0.490-1.578	0.666676
RNA5SP36	ENSG00000222129	rRNA_pseudogene
RPS17P17	ENSG00000225758	processed_pseudogene
TRABD2B	ENSG00000269113	protein_coding	0.977	0.548-1.743	0.938193
RPL36P2	ENSG00000231302	processed_pseudogene	0.896	0.500-1.604	0.711248
AC073534.1	ENSG00000268442	processed_pseudogene	1.105	0.618-1.976	0.735409
RPS3AP17	ENSG00000244031	processed_pseudogene
AC020914.3	ENSG00000268957	unprocessed_pseudogene
AC244157.1	ENSG00000231392	unprocessed_pseudogene
AMN	ENSG00000166126	protein_coding	0.547	0.303-0.986	0.044943
KCNE1B	ENSG00000276289	protein_coding	0.874	0.487-1.569	0.65291
KLK10	ENSG00000129451	protein_coding	0.738	0.408-1.336	0.315847
AL133338.1	ENSG00000260000	lncRNA	0.781	0.435-1.400	0.406328
MRPL57P7	ENSG00000254312	processed_pseudogene
AF096876.1	ENSG00000259981	lncRNA
KDM5B	ENSG00000117139	protein_coding	0.732	0.407-1.314	0.295749
KRTAP19-3	ENSG00000244025	protein_coding
STPG1	ENSG00000001460	protein_coding	0.818	0.455-1.471	0.501841
AC004951.3	ENSG00000241057	transcribed_unprocessed_pseudogene	0.851	0.471-1.536	0.591734
FHOD1	ENSG00000135723	protein_coding	0.896	0.501-1.604	0.712945
PTPRH	ENSG00000080031	protein_coding	0.857	0.477-1.538	0.604152
PCMTD1	ENSG00000168300	protein_coding	0.963	0.537-1.729	0.899547
AL121957.1	ENSG00000234206	lncRNA	0.991	0.555-1.770	0.975432
OR14A16	ENSG00000196772	protein_coding
NDUFS5P6	ENSG00000255531	processed_pseudogene
AL136038.1	ENSG00000200693	snoRNA	0.836	0.467-1.496	0.546848
AC002128.1	ENSG00000268947	lncRNA	1.244	0.696-2.223	0.461087
AC112907.2	ENSG00000231982	unprocessed_pseudogene	1.129	0.631-2.020	0.682925
GLRA3	ENSG00000145451	protein_coding	1.118	0.621-2.013	0.710446
AACSP1	ENSG00000250420	transcribed_unprocessed_pseudogene	1.001	0.559-1.791	0.997845
RPS28P7	ENSG00000227097	processed_pseudogene	1.011	0.565-1.808	0.971714
COX7A2P2	ENSG00000236764	processed_pseudogene	1.533	0.847-2.774	0.158253
MINDY4	ENSG00000106125	protein_coding	0.975	0.544-1.750	0.933184
MAP2K7	ENSG00000076984	protein_coding	0.774	0.425-1.410	0.402837
AC013733.2	ENSG00000234595	lncRNA
AP000281.2	ENSG00000232360	lncRNA
SMIM32	ENSG00000271824	protein_coding	1.500	0.828-2.718	0.181055
RBM38-AS1	ENSG00000218018	lncRNA	0.510	0.279-0.930	0.027957
ZNF767P	ENSG00000133624	transcribed_unprocessed_pseudogene	0.615	0.334-1.131	0.118064
AC010376.1	ENSG00000253801	processed_pseudogene
MT-TL1	ENSG00000209082	Mt_tRNA	1.147	0.642-2.048	0.643458
AP5S1	ENSG00000125843	protein_coding	0.991	0.554-1.774	0.97633
GRIP1	ENSG00000155974	protein_coding	0.930	0.502-1.720	0.816335
RPS29P12	ENSG00000243664	processed_pseudogene	0.998	0.556-1.791	0.993327
VRK3	ENSG00000105053	protein_coding	1.460	0.811-2.629	0.20754
H2BP8	ENSG00000235976	processed_pseudogene
SRSF10P1	ENSG00000267717	processed_pseudogene	0.485	0.265-0.887	0.0187955
LINC01880	ENSG00000232002	lncRNA
SNORD99	ENSG00000221539	snoRNA	0.929	0.518-1.667	0.804354
FP236315.1	ENSG00000279064	lncRNA
AC027369.4	ENSG00000254920	unprocessed_pseudogene
NDUFAF4P4	ENSG00000231378	processed_pseudogene	0.895	0.500-1.601	0.707757
AC123904.2	ENSG00000257323	processed_pseudogene
VENTXP3	ENSG00000257364	processed_pseudogene
ARMH2	ENSG00000260286	protein_coding	1.529	0.844-2.768	0.161151
SLC2A1	ENSG00000117394	protein_coding	0.717	0.391-1.313	0.280739
LEMD1-AS1	ENSG00000226235	lncRNA	0.549	0.298-1.009	0.0536189
AL360270.2	ENSG00000261654	lncRNA	1.105	0.619-1.973	0.736151
WNT1	ENSG00000125084	protein_coding	0.901	0.504-1.612	0.726469
MIR4635	ENSG00000263834	miRNA	1.219	0.676-2.198	0.510041
AC104825.1	ENSG00000251615	lncRNA	1.106	0.619-1.977	0.734485
AC024681.2	ENSG00000254227	lncRNA
AC012414.3	ENSG00000259443	lncRNA
AC134050.1	ENSG00000241537	processed_pseudogene	1.200	0.668-2.155	0.541226
MUSK	ENSG00000030304	protein_coding	0.899	0.500-1.614	0.720436
CDY1	ENSG00000172288	protein_coding
AL591684.3	ENSG00000270369	processed_pseudogene
LINC02317	ENSG00000258678	lncRNA
ST6GALNAC4P1	ENSG00000233469	processed_pseudogene	1.204	0.667-2.172	0.538201
POLR2LP1	ENSG00000238211	processed_pseudogene
AC093802.1	ENSG00000220256	lncRNA
RNA5SP465	ENSG00000212497	rRNA_pseudogene	1.292	0.720-2.317	0.390524
DUX4L5	ENSG00000280799	unprocessed_pseudogene
AC093249.6	ENSG00000261840	lncRNA	0.863	0.481-1.548	0.621269
WASH4P	ENSG00000234769	unprocessed_pseudogene	0.820	0.458-1.466	0.502608
RNU6-175P	ENSG00000252705	snRNA
RNU6-428P	ENSG00000199812	snRNA
SPINK1	ENSG00000164266	protein_coding	1.394	0.753-2.583	0.290719
AL031710.1	ENSG00000261399	lncRNA	1.218	0.681-2.178	0.506625
PHKBP2	ENSG00000258467	unprocessed_pseudogene
AC107015.1	ENSG00000241815	processed_pseudogene
VSTM2B	ENSG00000187135	protein_coding
HCG27	ENSG00000206344	lncRNA	1.029	0.575-1.844	0.922657
AL132655.4	ENSG00000274491	misc_RNA
RN7SL521P	ENSG00000240877	misc_RNA	1.115	0.624-1.992	0.713586
AC139768.1	ENSG00000278126	lncRNA	1.334	0.741-2.401	0.337464
AC091819.2	ENSG00000253713	lncRNA
AC079298.1	ENSG00000278981	lncRNA
SPATA31D1	ENSG00000214929	protein_coding
MTND4P8	ENSG00000248548	unprocessed_pseudogene
GLYCTK	ENSG00000168237	protein_coding	1.456	0.785-2.699	0.233211
MASP2	ENSG00000009724	protein_coding	1.372	0.765-2.460	0.287916
FOXD2-AS1	ENSG00000237424	lncRNA	0.843	0.472-1.505	0.56335
DNAJA1P6	ENSG00000228045	processed_pseudogene
RPRM	ENSG00000177519	protein_coding	0.871	0.487-1.558	0.641093
TNNT1	ENSG00000105048	protein_coding	1.318	0.722-2.406	0.368002
AC008555.6	ENSG00000280106	TEC	1.149	0.633-2.084	0.64837
AC009220.1	ENSG00000228360	processed_pseudogene	1.700	0.922-3.134	0.0889098
MTND1P11	ENSG00000228166	unprocessed_pseudogene	0.664	0.364-1.212	0.182073
AC138869.1	ENSG00000260414	processed_pseudogene
MT-ND1	ENSG00000198888	protein_coding	1.296	0.716-2.347	0.392139
PPOX	ENSG00000143224	protein_coding	0.726	0.401-1.314	0.290197
OR2U2P	ENSG00000242524	unprocessed_pseudogene
MTATP6P26	ENSG00000236878	processed_pseudogene	1.191	0.664-2.136	0.558511
DEFA1	ENSG00000206047	protein_coding
AL136369.2	ENSG00000231496	lncRNA
LINC02301	ENSG00000258743	lncRNA	1.252	0.697-2.250	0.451433
H6PD	ENSG00000049239	protein_coding	0.917	0.511-1.645	0.770413
RCOR1	ENSG00000089902	protein_coding	0.913	0.510-1.634	0.759881
GRAMD1C	ENSG00000178075	protein_coding	1.202	0.671-2.152	0.535725
LINC01429	ENSG00000227964	lncRNA	1.103	0.602-2.023	0.751033
RPS6KB1	ENSG00000108443	protein_coding	1.201	0.672-2.148	0.53655
AC068620.1	ENSG00000269921	lncRNA	1.026	0.574-1.836	0.93019
ADIRF-AS1	ENSG00000272734	lncRNA	0.774	0.428-1.400	0.396436
GLI3	ENSG00000106571	protein_coding	0.976	0.539-1.765	0.934727
MIR378D1	ENSG00000263631	miRNA
MTATP6P19	ENSG00000228316	processed_pseudogene	1.526	0.848-2.745	0.158443
OFD1P4Y	ENSG00000229406	unprocessed_pseudogene
AC006001.2	ENSG00000226824	lncRNA	0.997	0.558-1.782	0.992048
KCNE4	ENSG00000152049	protein_coding	1.092	0.611-1.951	0.766372
AL589987.1	ENSG00000230707	processed_pseudogene
EIF1P5	ENSG00000266563	unprocessed_pseudogene	1.367	0.763-2.450	0.29317
HOXC13	ENSG00000123364	protein_coding	1.204	0.674-2.152	0.531105
DAP3P1	ENSG00000225082	unprocessed_pseudogene	1.238	0.687-2.231	0.476849
TOLLIP-AS1	ENSG00000255153	lncRNA	0.780	0.435-1.398	0.404722
AC009065.8	ENSG00000261663	lncRNA	1.028	0.576-1.834	0.925697
FAM217B	ENSG00000196227	protein_coding	1.237	0.685-2.236	0.480649
PPIC-AS1	ENSG00000249996	lncRNA	0.909	0.507-1.629	0.748314
AC011396.1	ENSG00000248842	lncRNA
AC139143.1	ENSG00000230080	processed_pseudogene	1.234	0.684-2.224	0.484654
AC067817.2	ENSG00000253829	lncRNA	0.871	0.488-1.556	0.64121
FCGR2B	ENSG00000072694	protein_coding	1.056	0.589-1.893	0.854448
LAMTOR4	ENSG00000188186	protein_coding	0.831	0.460-1.501	0.540128
PHYKPL	ENSG00000175309	protein_coding	1.442	0.796-2.611	0.227575
U3	ENSG00000212211	snoRNA
VN1R7P	ENSG00000275592	processed_pseudogene
AC034234.1	ENSG00000248935	lncRNA
KIAA1328	ENSG00000150477	protein_coding	0.799	0.445-1.434	0.451128
KRT8P10	ENSG00000231203	processed_pseudogene	1.590	0.871-2.901	0.131087
AC133473.1	ENSG00000236489	processed_pseudogene	1.317	0.728-2.381	0.362569
RNU7-90P	ENSG00000238731	snRNA	0.722	0.399-1.304	0.280069
NME1-NME2	ENSG00000011052	protein_coding	0.822	0.460-1.471	0.509823
AC007274.2	ENSG00000236690	unprocessed_pseudogene
PHLDA2	ENSG00000181649	protein_coding	0.995	0.554-1.785	0.985437
CBL	ENSG00000110395	protein_coding	0.957	0.535-1.711	0.881515
ASS1P2	ENSG00000223922	processed_pseudogene	1.006	0.563-1.799	0.984061
AC022690.1	ENSG00000254425	processed_pseudogene
RLN1	ENSG00000107018	protein_coding	1.504	0.836-2.706	0.17351
AC093801.2	ENSG00000248480	processed_pseudogene
IGHV1-12	ENSG00000254174	IG_V_pseudogene	0.995	0.556-1.781	0.987345
RN7SL193P	ENSG00000239679	misc_RNA
AC245128.2	ENSG00000228790	unprocessed_pseudogene
KRT8P50	ENSG00000260799	processed_pseudogene	1.343	0.747-2.414	0.324917
CLN6	ENSG00000128973	protein_coding	1.429	0.796-2.567	0.231729
EFS	ENSG00000100842	protein_coding	0.864	0.476-1.567	0.630277
PPIAP27	ENSG00000234363	processed_pseudogene
AC103592.1	ENSG00000223905	processed_pseudogene
ERRFI1	ENSG00000116285	protein_coding	1.134	0.629-2.046	0.675758
AL049874.2	ENSG00000244756	processed_pseudogene	1.388	0.769-2.507	0.276824
EVPL	ENSG00000167880	protein_coding	0.991	0.551-1.780	0.975101
AC015878.2	ENSG00000265948	lncRNA
GRAMD4P8	ENSG00000270930	processed_pseudogene	1.419	0.787-2.558	0.244842
AC120024.4	ENSG00000279273	TEC
SMIM2	ENSG00000139656	protein_coding	1.691	0.938-3.050	0.0806904
AC073257.1	ENSG00000232140	lncRNA
SPON1-AS1	ENSG00000254418	lncRNA	1.070	0.599-1.911	0.820076
IL27RA	ENSG00000104998	protein_coding	0.907	0.505-1.630	0.744835
CHMP1B2P	ENSG00000278530	transcribed_unitary_pseudogene	1.229	0.673-2.243	0.501969
AC068787.1	ENSG00000279952	TEC
SRGAP2-AS1	ENSG00000230806	lncRNA	1.564	0.861-2.841	0.141703
WDR70	ENSG00000082068	protein_coding	0.763	0.424-1.372	0.365918
AC073612.1	ENSG00000258064	protein_coding
OR10H1	ENSG00000186723	protein_coding	0.885	0.496-1.580	0.67939
BRDT	ENSG00000137948	protein_coding	1.085	0.606-1.941	0.783971
OTUD1	ENSG00000165312	protein_coding	0.687	0.379-1.247	0.217275
AL162724.2	ENSG00000235204	lncRNA	1.207	0.672-2.169	0.528661
TTC5	ENSG00000136319	protein_coding	1.241	0.689-2.234	0.472485
PDCD6	ENSG00000249915	protein_coding	0.676	0.373-1.225	0.196343
AC137675.1	ENSG00000232167	processed_pseudogene
MIR6131	ENSG00000277073	miRNA
AC008267.6	ENSG00000244657	transcribed_unprocessed_pseudogene	1.107	0.612-2.003	0.735691
AC068308.1	ENSG00000241231	lncRNA	0.770	0.424-1.400	0.392094
LINC02747	ENSG00000255774	lncRNA	1.075	0.591-1.953	0.813285
MRPS11	ENSG00000181991	protein_coding	0.952	0.526-1.721	0.869693
RPL7P22	ENSG00000226544	processed_pseudogene	0.965	0.540-1.724	0.90414
RNA5SP442	ENSG00000201920	rRNA_pseudogene
EPB41L2	ENSG00000079819	protein_coding	0.722	0.403-1.295	0.274661
AL772337.3	ENSG00000234460	transcribed_unprocessed_pseudogene	1.107	0.614-1.994	0.736029
EPHA3	ENSG00000044524	protein_coding	0.985	0.551-1.760	0.958256
CENPBD1P1	ENSG00000213753	transcribed_processed_pseudogene	1.275	0.710-2.290	0.416045
C2orf27A	ENSG00000197927	transcribed_unprocessed_pseudogene	0.543	0.300-0.982	0.0433457
RNU6ATAC25P	ENSG00000221725	snRNA
WWC2-AS2	ENSG00000251359	lncRNA	0.541	0.300-0.974	0.0404315
HMGB1P46	ENSG00000254146	processed_pseudogene
AC109329.1	ENSG00000253346	processed_pseudogene
DIO1	ENSG00000211452	protein_coding	1.170	0.641-2.136	0.608106
C1orf35	ENSG00000143793	protein_coding	1.112	0.621-1.991	0.721797
LDHA	ENSG00000134333	protein_coding	0.928	0.515-1.670	0.802458
LINC02826	ENSG00000275212	lncRNA	0.830	0.464-1.484	0.529761
RN7SL446P	ENSG00000244544	misc_RNA
AC079945.2	ENSG00000277250	misc_RNA	1.462	0.816-2.619	0.201247
XCL1	ENSG00000143184	protein_coding	0.876	0.490-1.567	0.655766
MIR4740	ENSG00000266392	miRNA	0.950	0.531-1.702	0.863992
AL033527.2	ENSG00000261798	lncRNA	1.434	0.797-2.579	0.228611
UBE3A	ENSG00000114062	protein_coding	1.243	0.690-2.239	0.469819
DNMT3A	ENSG00000119772	protein_coding	1.184	0.662-2.115	0.569391
PPIAP16	ENSG00000213509	processed_pseudogene	1.705	0.926-3.141	0.0867195
AL662844.3	ENSG00000271821	lncRNA	1.153	0.642-2.071	0.634325
AC087857.1	ENSG00000229642	lncRNA
PDE5A	ENSG00000138735	protein_coding	1.012	0.567-1.806	0.96827
AC061997.1	ENSG00000251838	snoRNA
RN7SL648P	ENSG00000265727	misc_RNA	1.244	0.689-2.244	0.468915
LINC01730	ENSG00000275491	lncRNA	1.037	0.577-1.865	0.903243
RNU6-1045P	ENSG00000252130	snRNA	0.813	0.453-1.459	0.487685
AC110774.1	ENSG00000279013	TEC	1.662	0.909-3.039	0.0988003
ZNF304	ENSG00000131845	protein_coding	1.252	0.698-2.246	0.451527
AL359258.3	ENSG00000280186	TEC	1.029	0.574-1.842	0.924438
AC104316.2	ENSG00000259631	lncRNA	1.182	0.660-2.117	0.573791
ATP6AP2	ENSG00000182220	protein_coding	1.510	0.840-2.713	0.168576
RN7SL714P	ENSG00000241757	misc_RNA
AP001207.1	ENSG00000253153	processed_pseudogene	1.050	0.577-1.911	0.872263
ATP23	ENSG00000166896	protein_coding	1.268	0.707-2.275	0.425933
PLIN4	ENSG00000167676	protein_coding	0.650	0.362-1.165	0.147717
AC008079.1	ENSG00000280007	lncRNA	0.899	0.502-1.610	0.720375
MTND4P24	ENSG00000232177	processed_pseudogene	1.412	0.787-2.533	0.24764
AC244100.3	ENSG00000275944	lncRNA	1.041	0.577-1.877	0.894573
Y_RNA	ENSG00000201683	misc_RNA
AL035411.1	ENSG00000185839	processed_pseudogene	1.287	0.707-2.344	0.409227
AL157944.1	ENSG00000233290	lncRNA
DSCR4-IT1	ENSG00000223608	lncRNA
HMGN2P10	ENSG00000231261	processed_pseudogene	0.981	0.549-1.754	0.948399
ARL17B	ENSG00000228696	protein_coding	1.266	0.709-2.261	0.425503
RLIMP1	ENSG00000229456	processed_pseudogene	1.223	0.683-2.189	0.498986
COPS5P1	ENSG00000213187	processed_pseudogene
Y_RNA	ENSG00000207176	misc_RNA	2.094	1.149-3.818	0.0158249
MIR129-2	ENSG00000199077	miRNA
PLP2	ENSG00000102007	protein_coding	1.169	0.650-2.104	0.601545
AC011506.1	ENSG00000242411	processed_pseudogene	1.107	0.616-1.991	0.733591
TREH	ENSG00000118094	protein_coding	0.628	0.350-1.126	0.118068
AL049861.1	ENSG00000270507	processed_pseudogene
NOP16	ENSG00000048162	protein_coding	1.021	0.570-1.827	0.945289
GNA12	ENSG00000146535	protein_coding	0.783	0.438-1.400	0.408651
HEY2	ENSG00000135547	protein_coding	1.612	0.893-2.912	0.113219
ACOX2	ENSG00000168306	protein_coding	1.133	0.633-2.028	0.673619
AP000542.3	ENSG00000280341	lncRNA
INTS13	ENSG00000064102	protein_coding	0.812	0.454-1.452	0.48222
PROSER2	ENSG00000148426	protein_coding	1.224	0.667-2.246	0.514888
PPP1R7	ENSG00000115685	protein_coding	1.096	0.614-1.956	0.757359
AC119150.1	ENSG00000249916	lncRNA	0.951	0.532-1.702	0.866926
AC099791.2	ENSG00000271200	lncRNA	0.999	0.559-1.787	0.998421
Metazoa_SRP	ENSG00000276669	misc_RNA
AP001468.1	ENSG00000228404	lncRNA
AC008662.2	ENSG00000253538	lncRNA
MIR6720	ENSG00000275859	miRNA
AC020703.1	ENSG00000249309	lncRNA
OR51E2	ENSG00000167332	protein_coding	0.833	0.465-1.492	0.539589
AP002992.1	ENSG00000255236	lncRNA	1.353	0.754-2.427	0.311399
MTND4P31	ENSG00000235382	processed_pseudogene
CYP2E1	ENSG00000130649	protein_coding	0.897	0.501-1.606	0.714237
PES1	ENSG00000100029	protein_coding	0.922	0.515-1.651	0.785859
ADAM20P2	ENSG00000248574	processed_pseudogene
USP3-AS1	ENSG00000259248	lncRNA	0.973	0.543-1.745	0.927989
IGLC7	ENSG00000211685	IG_C_gene	0.875	0.490-1.561	0.650819
AC078899.3	ENSG00000268620	unprocessed_pseudogene
MIR516A2	ENSG00000207620	miRNA
AP002990.1	ENSG00000255508	protein_coding	1.127	0.629-2.018	0.688099
HSDL2	ENSG00000119471	protein_coding	0.704	0.391-1.270	0.244148
RNU6-919P	ENSG00000252540	snRNA
LINC01548	ENSG00000229086	lncRNA
RPS13P2	ENSG00000228929	processed_pseudogene	1.760	0.966-3.205	0.0645531
RPL31P9	ENSG00000264054	processed_pseudogene
LINC00395	ENSG00000231061	lncRNA
STARD5	ENSG00000172345	protein_coding	0.940	0.524-1.686	0.835509
IGHV3-74	ENSG00000224650	IG_V_gene	1.108	0.619-1.981	0.730292
AL162425.1	ENSG00000236461	lncRNA
PTCD3	ENSG00000132300	protein_coding	0.793	0.442-1.423	0.437365
ABHD17AP4	ENSG00000229107	processed_pseudogene	0.829	0.461-1.491	0.531558
TRAV5	ENSG00000211779	TR_V_gene	1.582	0.871-2.873	0.131886
TSPEAR	ENSG00000175894	protein_coding	1.251	0.692-2.263	0.458429
AC011487.1	ENSG00000213777	transcribed_processed_pseudogene	1.040	0.582-1.858	0.895652
LINC01874	ENSG00000223985	lncRNA
CYP2D6	ENSG00000100197	protein_coding	1.035	0.580-1.847	0.908386
FLYWCH2	ENSG00000162076	protein_coding	1.002	0.559-1.797	0.994345
NTM	ENSG00000182667	protein_coding	1.491	0.822-2.704	0.188415
SERF1AP1	ENSG00000250813	processed_pseudogene
ZFP91P1	ENSG00000274010	processed_pseudogene	1.248	0.698-2.232	0.454112
AC091489.2	ENSG00000260933	processed_pseudogene
IFNA1	ENSG00000197919	protein_coding	0.741	0.410-1.341	0.321839
DLGAP1-AS4	ENSG00000263878	lncRNA
LCT-AS1	ENSG00000226806	lncRNA	1.090	0.610-1.949	0.770637
ZDHHC20P3	ENSG00000255460	processed_pseudogene
AC008736.2	ENSG00000267567	lncRNA	1.604	0.881-2.920	0.121993
AC010387.1	ENSG00000250694	lncRNA
RN7SL177P	ENSG00000242976	misc_RNA
LINC01771	ENSG00000225675	lncRNA	1.104	0.616-1.977	0.740519
AC093890.1	ENSG00000249741	processed_pseudogene	1.014	0.568-1.810	0.96161
RNY1P5	ENSG00000206617	misc_RNA
SNORA72	ENSG00000207249	snoRNA
AC091027.2	ENSG00000266586	lncRNA
AC103808.1	ENSG00000264212	lncRNA
ZNF551	ENSG00000204519	protein_coding	1.269	0.704-2.288	0.427537
RNVU1-24	ENSG00000201699	snRNA
RPL41	ENSG00000229117	protein_coding	0.719	0.398-1.299	0.274304
ELOCP13	ENSG00000225716	processed_pseudogene
RN7SKP132	ENSG00000251810	misc_RNA
SERPINB3	ENSG00000057149	protein_coding	0.759	0.418-1.378	0.364799
RNU4-73P	ENSG00000200034	snRNA
AC108706.1	ENSG00000277746	processed_pseudogene
ASB2	ENSG00000100628	protein_coding	0.788	0.437-1.420	0.42729
RNU7-105P	ENSG00000251919	snRNA
RPS6P16	ENSG00000243250	processed_pseudogene	0.716	0.399-1.284	0.262386
AP005328.1	ENSG00000272461	lncRNA	1.215	0.679-2.171	0.512093
CD1C	ENSG00000158481	protein_coding	1.321	0.739-2.363	0.347726
WFDC6	ENSG00000243543	protein_coding
AL035410.2	ENSG00000271419	processed_pseudogene
DDX55P1	ENSG00000270863	processed_pseudogene	1.133	0.635-2.022	0.673248
MZT2A	ENSG00000173272	protein_coding	0.922	0.515-1.651	0.785296
MIR548C	ENSG00000207546	miRNA	0.966	0.539-1.732	0.907269
FOXO1B	ENSG00000214295	processed_pseudogene
EXOSC7	ENSG00000075914	protein_coding	0.845	0.473-1.510	0.569595
RNA5SP237	ENSG00000222346	rRNA_pseudogene
AP003031.3	ENSG00000254814	lncRNA	0.833	0.464-1.497	0.542314
TPI1P4	ENSG00000225455	processed_pseudogene	1.503	0.837-2.698	0.172659
OGDHL	ENSG00000197444	protein_coding	1.051	0.581-1.903	0.868679
AL117382.3	ENSG00000233376	lncRNA	1.139	0.627-2.068	0.668723
IL12A	ENSG00000168811	protein_coding	1.633	0.886-3.010	0.115956
LINC01299	ENSG00000254081	lncRNA
FGFBP1	ENSG00000137440	protein_coding	1.082	0.601-1.947	0.792683
BRD9P2	ENSG00000249908	transcribed_unprocessed_pseudogene	0.877	0.491-1.564	0.655888
RN7SL150P	ENSG00000240626	misc_RNA
RN7SKP7	ENSG00000222472	misc_RNA
FAM86C1P	ENSG00000158483	transcribed_unprocessed_pseudogene	0.787	0.440-1.407	0.419332
HNRNPA1P40	ENSG00000212961	processed_pseudogene	1.392	0.776-2.496	0.266824
MATN3	ENSG00000132031	protein_coding	1.163	0.648-2.086	0.613587
AL021578.1	ENSG00000275894	lncRNA	0.621	0.344-1.123	0.114917
AP001610.3	ENSG00000232806	lncRNA	1.084	0.604-1.946	0.787533
PIGA	ENSG00000165195	protein_coding	2.442	1.311-4.552	0.004931
AP002512.1	ENSG00000254411	processed_pseudogene
AP006565.1	ENSG00000265737	lncRNA
AC107074.1	ENSG00000249184	lncRNA
MNT	ENSG00000070444	protein_coding	0.708	0.394-1.272	0.248019
AC009145.3	ENSG00000260694	lncRNA
AL354794.2	ENSG00000236998	processed_pseudogene	0.975	0.544-1.745	0.931524
MSANTD3	ENSG00000066697	protein_coding	1.102	0.616-1.971	0.744
AC104333.2	ENSG00000236317	processed_pseudogene	0.942	0.525-1.688	0.840356
WDR45BP1	ENSG00000265574	processed_pseudogene	0.927	0.518-1.660	0.79955
LINC01776	ENSG00000226053	lncRNA
AL139130.1	ENSG00000237390	lncRNA	1.854	1.009-3.406	0.0465708
OR2V2	ENSG00000182613	protein_coding
PLOD1	ENSG00000083444	protein_coding	1.168	0.653-2.089	0.600521
SNCA-AS1	ENSG00000247775	lncRNA	1.412	0.782-2.548	0.252373
CLPSL2	ENSG00000196748	protein_coding	2.182	1.188-4.009	0.0118865
PSMB3P2	ENSG00000235444	processed_pseudogene	1.133	0.633-2.027	0.675073
Y_RNA	ENSG00000200883	misc_RNA	0.872	0.487-1.559	0.642941
LINC02481	ENSG00000246526	lncRNA	0.978	0.539-1.772	0.940843
AL049636.1	ENSG00000236674	processed_pseudogene	0.754	0.421-1.349	0.341392
RNA5S10	ENSG00000199910	rRNA
RNU6-464P	ENSG00000253026	snRNA
AC244502.3	ENSG00000259042	lncRNA
CD79B	ENSG00000007312	protein_coding	1.208	0.674-2.167	0.525636
AC091812.2	ENSG00000273720	processed_pseudogene	0.810	0.450-1.456	0.480581
SNORD42	ENSG00000202440	snoRNA
FARS2	ENSG00000145982	protein_coding	0.659	0.366-1.186	0.164106
AC020656.2	ENSG00000274979	lncRNA	1.145	0.633-2.071	0.654026
DDX60L	ENSG00000181381	protein_coding	0.902	0.505-1.610	0.726412
RN7SL802P	ENSG00000277506	misc_RNA
VNN2	ENSG00000112303	protein_coding	0.896	0.502-1.599	0.709695
SH3D21	ENSG00000214193	protein_coding	0.500	0.274-0.911	0.0235876
RNU6-1307P	ENSG00000212314	snRNA
IGHJ1P	ENSG00000227335	IG_J_pseudogene
LINC01219	ENSG00000232987	lncRNA	0.771	0.430-1.383	0.383162
PRKAG2-AS1	ENSG00000239911	lncRNA	0.851	0.476-1.523	0.58765
LINC01994	ENSG00000241098	lncRNA	1.149	0.642-2.055	0.640936
RCN3	ENSG00000142552	protein_coding	1.272	0.705-2.295	0.424632
PPP4C	ENSG00000149923	protein_coding	0.735	0.405-1.333	0.310634
COX6CP17	ENSG00000235141	processed_pseudogene
AC003101.3	ENSG00000278977	TEC
AL121929.1	ENSG00000226431	lncRNA
MIR638	ENSG00000207972	miRNA
JAKMIP3	ENSG00000188385	protein_coding	0.899	0.499-1.620	0.722835
AL365440.1	ENSG00000231434	processed_pseudogene	1.754	0.971-3.170	0.0626965
AC099494.1	ENSG00000279410	TEC	0.978	0.545-1.754	0.940134
AC004233.2	ENSG00000272079	lncRNA	1.238	0.690-2.222	0.474415
ALDOA	ENSG00000149925	protein_coding	1.064	0.590-1.920	0.835494
AC023866.2	ENSG00000254222	lncRNA
CTAGE6	ENSG00000271321	protein_coding	0.769	0.427-1.386	0.382257
NCEH1	ENSG00000144959	protein_coding	1.913	1.042-3.514	0.0364174
SMARCC2	ENSG00000139613	protein_coding	1.048	0.587-1.873	0.874035
RFX4	ENSG00000111783	protein_coding	0.834	0.466-1.493	0.541711
NRAP	ENSG00000197893	protein_coding	1.351	0.748-2.440	0.31864
NPM1P19	ENSG00000223864	processed_pseudogene	0.809	0.451-1.453	0.478555
RCAN3	ENSG00000117602	protein_coding	0.802	0.449-1.432	0.456252
RNU6-18P	ENSG00000207257	snRNA
GALC	ENSG00000054983	protein_coding	1.210	0.674-2.173	0.523849
ZBTB21	ENSG00000173276	protein_coding	0.692	0.383-1.248	0.220798
MIR548AM	ENSG00000265144	miRNA	1.828	1.002-3.336	0.0492683
KBTBD8	ENSG00000163376	protein_coding	1.065	0.587-1.930	0.836837
MIR574	ENSG00000207944	miRNA	0.912	0.511-1.629	0.756354
ZNF451	ENSG00000112200	protein_coding	1.130	0.631-2.024	0.681782
AC012506.2	ENSG00000223634	lncRNA
AC007557.2	ENSG00000231597	lncRNA
LCN6	ENSG00000267206	protein_coding	0.665	0.371-1.190	0.169111
MED31	ENSG00000108590	protein_coding	0.989	0.552-1.770	0.970122
RNF24	ENSG00000101236	protein_coding	1.186	0.662-2.124	0.566691
BCL7C	ENSG00000099385	protein_coding	0.741	0.404-1.356	0.330242
SNORD114-6	ENSG00000201263	snoRNA
AC098851.1	ENSG00000250990	lncRNA	0.520	0.280-0.965	0.0383458
DROSHA	ENSG00000113360	protein_coding	0.779	0.433-1.402	0.404779
AC087499.6	ENSG00000264874	processed_pseudogene
MIR569	ENSG00000207963	miRNA
LEMD2	ENSG00000161904	protein_coding	0.990	0.552-1.776	0.972316
BTLA	ENSG00000186265	protein_coding	1.029	0.577-1.838	0.921687
RNA5-8SP7	ENSG00000200313	rRNA_pseudogene
TSPAN19	ENSG00000231738	protein_coding	1.092	0.608-1.961	0.768059
IGLC3	ENSG00000211679	IG_C_gene	1.156	0.646-2.068	0.625468
TRAJ36	ENSG00000276699	TR_J_gene
PRDM10	ENSG00000170325	protein_coding	0.654	0.365-1.174	0.155058
LINC01686	ENSG00000261504	lncRNA	1.666	0.928-2.993	0.0874803
RNU6-78P	ENSG00000199767	snRNA
DUX4L11	ENSG00000278761	unprocessed_pseudogene
AC015712.1	ENSG00000232386	lncRNA	1.864	1.032-3.367	0.0388771
AC137803.1	ENSG00000277770	unprocessed_pseudogene
AL022316.1	ENSG00000230107	lncRNA	0.618	0.339-1.128	0.117059
AC008738.4	ENSG00000267714	lncRNA
UQCRB	ENSG00000156467	protein_coding	1.080	0.602-1.940	0.796118
U8	ENSG00000212144	snoRNA
MIR3117	ENSG00000264720	miRNA	1.038	0.574-1.874	0.902726
DIPK1B	ENSG00000165716	protein_coding	1.304	0.725-2.346	0.375327
Z98742.1	ENSG00000230248	lncRNA
MRPL20-AS1	ENSG00000224870	lncRNA	0.762	0.425-1.367	0.361738
RNF5	ENSG00000204308	protein_coding	1.134	0.631-2.036	0.67493
ONECUT1	ENSG00000169856	protein_coding	1.223	0.685-2.182	0.496742
AC091946.2	ENSG00000272130	lncRNA	0.835	0.465-1.501	0.546949
MIR217	ENSG00000207548	miRNA
POTEC	ENSG00000183206	protein_coding
RN7SL49P	ENSG00000265802	misc_RNA	1.130	0.628-2.035	0.682492
BNIP3P32	ENSG00000268830	processed_pseudogene
ITFG1-AS1	ENSG00000260281	lncRNA	0.794	0.439-1.437	0.44631
CCDC63	ENSG00000173093	protein_coding	1.701	0.944-3.065	0.0768288
CDK8	ENSG00000132964	protein_coding	1.059	0.592-1.896	0.845684
USP9YP34	ENSG00000233378	unprocessed_pseudogene
Z98949.2	ENSG00000232464	lncRNA
AL162386.2	ENSG00000234740	lncRNA	1.267	0.704-2.278	0.42973
AL606490.5	ENSG00000231603	processed_pseudogene
PCBP3	ENSG00000183570	protein_coding	0.867	0.477-1.576	0.640729
LAMA1	ENSG00000101680	protein_coding	1.617	0.896-2.917	0.110567
DEFB4B	ENSG00000177257	protein_coding	1.153	0.646-2.061	0.629767
TAF9B	ENSG00000187325	protein_coding	2.075	1.117-3.857	0.0209237
PLK3	ENSG00000173846	protein_coding	0.801	0.447-1.434	0.454639
DOC2A	ENSG00000149927	protein_coding	1.445	0.803-2.598	0.219438
ULK4P1	ENSG00000261279	transcribed_unprocessed_pseudogene
MPLKIP	ENSG00000168303	protein_coding	1.279	0.715-2.289	0.406543
RN7SL144P	ENSG00000242559	misc_RNA	1.758	0.966-3.199	0.0646775
LIPJ	ENSG00000204022	protein_coding	0.693	0.387-1.243	0.218936
RIC8B	ENSG00000111785	protein_coding	1.022	0.570-1.832	0.941811
TRAJ23	ENSG00000211866	TR_J_gene
RPL32P31	ENSG00000213128	processed_pseudogene	0.876	0.489-1.570	0.656808
TRIM51	ENSG00000124900	protein_coding
RNU6-940P	ENSG00000200303	snRNA
WNK4	ENSG00000126562	protein_coding	1.049	0.581-1.893	0.874031
Y_RNA	ENSG00000201501	misc_RNA	1.611	0.895-2.898	0.111951
RPL19P14	ENSG00000240870	processed_pseudogene	1.097	0.606-1.984	0.759506
AP002392.1	ENSG00000256098	processed_pseudogene
LNPEP	ENSG00000113441	protein_coding	1.407	0.782-2.530	0.254258
AP002518.1	ENSG00000256195	lncRNA	1.492	0.830-2.681	0.181106
LINC01562	ENSG00000203356	lncRNA	1.568	0.870-2.825	0.134129
AC021146.8	ENSG00000251236	unprocessed_pseudogene
AL121757.2	ENSG00000266908	lncRNA
AC079340.2	ENSG00000251377	lncRNA	0.757	0.422-1.359	0.351256
PXT1	ENSG00000179165	protein_coding	1.065	0.594-1.907	0.833088
RNU6-461P	ENSG00000201065	snRNA
MRPL22	ENSG00000082515	protein_coding	1.259	0.703-2.256	0.438816
FAM205BP	ENSG00000257198	transcribed_unprocessed_pseudogene	0.582	0.323-1.047	0.0709765
LINC02618	ENSG00000242104	transcribed_unitary_pseudogene	1.704	0.938-3.095	0.0802504
MIR6737	ENSG00000276584	miRNA
ARPC3P5	ENSG00000214027	processed_pseudogene	1.492	0.818-2.720	0.192087
AC012366.1	ENSG00000278060	lncRNA	0.885	0.496-1.580	0.679751
AL391416.1	ENSG00000219951	processed_pseudogene	1.782	0.981-3.237	0.0578749
NCAN	ENSG00000130287	protein_coding	1.169	0.654-2.089	0.598781
AC244131.1	ENSG00000256657	unprocessed_pseudogene	1.081	0.604-1.934	0.793778
IGHV1OR15-3	ENSG00000271288	IG_V_pseudogene
AC017053.1	ENSG00000234275	lncRNA
AL138767.2	ENSG00000223761	lncRNA
RNU4-22P	ENSG00000222990	snRNA	1.004	0.560-1.798	0.990258
AC011491.2	ENSG00000269444	lncRNA	1.178	0.659-2.105	0.580773
IGLVV-66	ENSG00000254075	IG_V_pseudogene
RNU6-787P	ENSG00000206759	snRNA
EEF1A1P11	ENSG00000228502	processed_pseudogene	1.212	0.672-2.183	0.523017
CDRT15P1	ENSG00000141028	unprocessed_pseudogene	0.755	0.421-1.354	0.346014
AC073188.6	ENSG00000268181	lncRNA
ALG3P1	ENSG00000251568	processed_pseudogene	1.375	0.764-2.476	0.28855
DOCK10	ENSG00000135905	protein_coding	1.046	0.585-1.870	0.879984
MTND2P5	ENSG00000224354	processed_pseudogene	1.574	0.864-2.868	0.138082
AC027228.1	ENSG00000259474	lncRNA	1.088	0.610-1.942	0.774159
LINC01592	ENSG00000253658	lncRNA	0.912	0.510-1.631	0.755476
AC011195.1	ENSG00000266561	processed_pseudogene
AL136985.1	ENSG00000231740	lncRNA
GABRA3	ENSG00000011677	protein_coding	0.867	0.485-1.548	0.629422
DHDDS	ENSG00000117682	protein_coding	0.641	0.356-1.154	0.138211
RPL9P31	ENSG00000239659	processed_pseudogene
AC009704.2	ENSG00000276934	lncRNA	0.779	0.434-1.399	0.403004
C10orf90	ENSG00000154493	protein_coding	1.116	0.626-1.993	0.709299
AC006042.1	ENSG00000227719	lncRNA	0.923	0.507-1.683	0.794784
AC244636.2	ENSG00000233139	processed_pseudogene	1.259	0.699-2.267	0.442997
MGA	ENSG00000174197	protein_coding	0.873	0.489-1.559	0.646524
AL008636.1	ENSG00000280224	lncRNA	0.594	0.331-1.068	0.0818552
CTNNA1P1	ENSG00000249026	processed_pseudogene	1.133	0.633-2.029	0.673143
AP003122.2	ENSG00000254971	lncRNA
Y_RNA	ENSG00000239180	misc_RNA
RMI2	ENSG00000175643	protein_coding	0.878	0.490-1.574	0.662861
LINC01620	ENSG00000168746	lncRNA
GALNT16	ENSG00000100626	protein_coding	1.276	0.711-2.290	0.413635
FAM207BP	ENSG00000228797	processed_pseudogene	0.910	0.509-1.627	0.749196
Y_RNA	ENSG00000206717	misc_RNA
AC090515.5	ENSG00000259402	lncRNA	0.698	0.383-1.273	0.241068
PRR23A	ENSG00000206260	protein_coding
LINC01036	ENSG00000230426	lncRNA
ARFGEF1	ENSG00000066777	protein_coding	0.870	0.485-1.559	0.639557
VPS45	ENSG00000136631	protein_coding	1.274	0.710-2.288	0.417294
AC147055.4	ENSG00000251101	processed_pseudogene
AC104417.2	ENSG00000261710	lncRNA
LINC02281	ENSG00000257748	lncRNA
PGAM1P3	ENSG00000230274	processed_pseudogene
NLGN3	ENSG00000196338	protein_coding	0.869	0.486-1.556	0.63749
AIDAP2	ENSG00000251429	transcribed_processed_pseudogene	1.103	0.614-1.984	0.742494
AC130324.1	ENSG00000263531	lncRNA	0.668	0.372-1.201	0.177774
CCNYL5	ENSG00000230039	processed_pseudogene	1.325	0.733-2.392	0.351267
ITGB6	ENSG00000115221	protein_coding	0.846	0.469-1.527	0.579438
USP18	ENSG00000184979	protein_coding	0.903	0.502-1.622	0.731893
RPL21P11	ENSG00000242571	processed_pseudogene	1.435	0.796-2.588	0.229482
AC093297.2	ENSG00000272335	lncRNA	1.009	0.561-1.816	0.97515
GDF9	ENSG00000164404	protein_coding	1.132	0.634-2.022	0.674213
AL161756.2	ENSG00000271511	processed_pseudogene	0.839	0.467-1.506	0.555512
RNA5SP183	ENSG00000199322	rRNA_pseudogene
LPCAT3	ENSG00000111684	protein_coding	0.845	0.465-1.536	0.581039
RPL29P2	ENSG00000240480	transcribed_processed_pseudogene	1.113	0.622-1.990	0.719277
SOSTDC1	ENSG00000171243	protein_coding	1.251	0.690-2.268	0.461104
ZNF850	ENSG00000267041	protein_coding	1.080	0.605-1.928	0.795666
AC074344.2	ENSG00000250180	lncRNA
AC079140.4	ENSG00000251535	processed_pseudogene	0.619	0.342-1.121	0.113516
DNAJB5P1	ENSG00000230335	processed_pseudogene
ATP5F1AP10	ENSG00000277297	processed_pseudogene	1.849	1.018-3.358	0.0436294
RN7SKP297	ENSG00000223202	misc_RNA
HMGB1P30	ENSG00000244089	processed_pseudogene
MT-RNR1	ENSG00000211459	Mt_rRNA	0.831	0.465-1.484	0.53135
AC097505.1	ENSG00000272995	lncRNA	1.374	0.766-2.462	0.286174
Z97353.1	ENSG00000231369	processed_pseudogene	1.964	1.046-3.690	0.0358086
AC024132.2	ENSG00000251080	lncRNA
MTND3P5	ENSG00000251353	unprocessed_pseudogene	1.138	0.633-2.047	0.66528
CAND1	ENSG00000111530	protein_coding	1.587	0.881-2.858	0.124107
KCNJ5	ENSG00000120457	protein_coding	1.054	0.590-1.881	0.859271
SKP1P1	ENSG00000231234	transcribed_processed_pseudogene	2.300	1.238-4.271	0.00836155
TTTY6	ENSG00000131538	lncRNA
AC131956.1	ENSG00000250034	lncRNA
AC006115.1	ENSG00000268407	processed_pseudogene
KCNJ11	ENSG00000187486	protein_coding	1.497	0.819-2.738	0.189992
LINC02012	ENSG00000272989	lncRNA	1.264	0.704-2.268	0.433074
AL359643.2	ENSG00000271978	lncRNA	0.964	0.535-1.735	0.901874
PLEKHM1P1	ENSG00000214176	transcribed_unprocessed_pseudogene	0.682	0.379-1.225	0.200171
CRYBB1	ENSG00000100122	protein_coding	1.544	0.857-2.784	0.148449
RNU6-188P	ENSG00000201077	snRNA	0.996	0.557-1.779	0.9886
CAPN3	ENSG00000092529	protein_coding	0.477	0.257-0.884	0.0187836
MEP1A	ENSG00000112818	protein_coding	0.905	0.503-1.629	0.739745
Y_RNA	ENSG00000200842	misc_RNA	1.460	0.815-2.616	0.203288
AGXT2	ENSG00000113492	protein_coding	0.682	0.379-1.226	0.200441
TRAF3IP2	ENSG00000056972	protein_coding	0.842	0.469-1.513	0.565653
POGK	ENSG00000143157	protein_coding	0.661	0.368-1.185	0.164672
OR5M8	ENSG00000181371	protein_coding
AC005674.1	ENSG00000250413	lncRNA	1.123	0.628-2.007	0.695369
AC018630.2	ENSG00000275778	protein_coding	1.341	0.748-2.405	0.324804
SMARCC1	ENSG00000173473	protein_coding	0.707	0.395-1.267	0.243828
AC021736.1	ENSG00000253735	lncRNA
PRKACB	ENSG00000142875	protein_coding	0.864	0.484-1.543	0.621387
RN7SL843P	ENSG00000239547	misc_RNA
AL390023.1	ENSG00000237478	processed_pseudogene
CLCA4	ENSG00000016602	protein_coding	0.806	0.449-1.444	0.467764
RNU2-60P	ENSG00000253099	snRNA
RHOT1P2	ENSG00000203616	processed_pseudogene	1.031	0.569-1.868	0.919664
HOOK3	ENSG00000168172	protein_coding	0.877	0.491-1.567	0.657527
AC104164.2	ENSG00000240097	processed_pseudogene	0.732	0.408-1.314	0.296108
SNHG27	ENSG00000251676	lncRNA
AL133271.1	ENSG00000256709	processed_pseudogene
RPL26P15	ENSG00000233829	processed_pseudogene	0.866	0.480-1.562	0.632614
DHX15	ENSG00000109606	protein_coding	0.877	0.490-1.569	0.658019
AC106745.1	ENSG00000261363	lncRNA
SETP15	ENSG00000226536	processed_pseudogene
RBMS3-AS1	ENSG00000235593	lncRNA
BIRC6-AS2	ENSG00000279897	transcribed_unprocessed_pseudogene	1.046	0.583-1.876	0.879753
RPL36AP48	ENSG00000213180	processed_pseudogene	0.890	0.496-1.598	0.697123
WBP2NL	ENSG00000183066	protein_coding	0.935	0.522-1.673	0.820291
RNU6V	ENSG00000206832	snRNA	0.757	0.424-1.353	0.347453
FTLP16	ENSG00000229735	processed_pseudogene
Metazoa_SRP	ENSG00000276746	misc_RNA	1.447	0.805-2.600	0.217326
RNU6-770P	ENSG00000200799	snRNA
AC004923.2	ENSG00000254850	processed_pseudogene	1.280	0.716-2.287	0.405478
FRG1HP	ENSG00000276291	transcribed_unprocessed_pseudogene	0.871	0.487-1.557	0.640376
CCDC188	ENSG00000234409	protein_coding	0.798	0.441-1.443	0.454585
ATAD3C	ENSG00000215915	protein_coding	1.302	0.719-2.361	0.383917
RAD54L	ENSG00000085999	protein_coding	0.861	0.482-1.539	0.612842
AL049844.3	ENSG00000280148	protein_coding
CHORDC1	ENSG00000110172	protein_coding	0.916	0.511-1.640	0.767789
SLC18A2	ENSG00000165646	protein_coding	0.690	0.385-1.236	0.21238
ARHGEF7-AS2	ENSG00000235875	lncRNA
AL031722.1	ENSG00000260541	lncRNA	1.180	0.661-2.107	0.576517
AC130895.1	ENSG00000258337	lncRNA	1.050	0.585-1.885	0.870895
AC019235.1	ENSG00000248770	unprocessed_pseudogene
DENND5A	ENSG00000184014	protein_coding	0.808	0.452-1.447	0.473898
RPL23AP36	ENSG00000225124	processed_pseudogene	0.707	0.392-1.277	0.250284
AC091435.1	ENSG00000248577	processed_pseudogene
AL023881.1	ENSG00000276984	lncRNA	0.985	0.549-1.769	0.959493
AC245033.3	ENSG00000278603	unprocessed_pseudogene	1.365	0.761-2.449	0.296796
ATP6V0E1	ENSG00000113732	protein_coding	1.515	0.841-2.727	0.166351
XKRYP1	ENSG00000238067	unprocessed_pseudogene
AL353692.3	ENSG00000252891	misc_RNA
BTBD16	ENSG00000138152	protein_coding	0.893	0.500-1.598	0.704152
AL049542.1	ENSG00000230428	transcribed_unprocessed_pseudogene	1.097	0.614-1.958	0.754954
AL592463.1	ENSG00000232896	lncRNA
AC103702.1	ENSG00000257178	lncRNA	1.044	0.583-1.869	0.883919
AC099670.1	ENSG00000213421	processed_pseudogene	1.173	0.655-2.101	0.591674
Y_RNA	ENSG00000201432	misc_RNA	0.960	0.536-1.721	0.892147
AC087627.1	ENSG00000253983	lncRNA	0.933	0.520-1.674	0.815021
DUX4L10	ENSG00000278664	unprocessed_pseudogene
N4BP1	ENSG00000102921	protein_coding	0.782	0.427-1.434	0.427006
ART5	ENSG00000167311	protein_coding	0.810	0.452-1.452	0.478975
TBX19	ENSG00000143178	protein_coding	1.050	0.584-1.888	0.870925
U7	ENSG00000276376	snRNA
CXCR1	ENSG00000163464	protein_coding	0.785	0.438-1.406	0.415116
AC073135.1	ENSG00000236246	unprocessed_pseudogene
AC090791.1	ENSG00000254526	lncRNA
RBMX2P3	ENSG00000223575	processed_pseudogene	1.473	0.820-2.647	0.195081
RNU6-1082P	ENSG00000201444	snRNA
RPL3P4	ENSG00000232573	processed_pseudogene	1.241	0.692-2.225	0.469324
AL023803.1	ENSG00000261431	lncRNA	1.048	0.587-1.870	0.873792
AC023403.1	ENSG00000253164	lncRNA
AC010343.3	ENSG00000250697	lncRNA	0.596	0.329-1.081	0.0887066
AL845433.1	ENSG00000238764	snoRNA
AL732314.6	ENSG00000281849	lncRNA	0.819	0.458-1.465	0.501263
AC092958.2	ENSG00000241792	lncRNA
ISLR2	ENSG00000167178	protein_coding	1.582	0.872-2.869	0.131225
RNU6-377P	ENSG00000251774	snRNA	1.143	0.637-2.051	0.654434
AC009163.3	ENSG00000260092	protein_coding	0.736	0.401-1.354	0.324535
MYH7	ENSG00000092054	protein_coding	0.983	0.549-1.759	0.95261
PDRG1	ENSG00000088356	protein_coding	1.681	0.938-3.014	0.0811843
OR51A1P	ENSG00000176752	unprocessed_pseudogene
P4HA2-AS1	ENSG00000237714	lncRNA	0.958	0.536-1.710	0.884383
SNORA74A	ENSG00000200959	snoRNA	1.167	0.652-2.086	0.603637
REXO1L8P	ENSG00000270971	processed_pseudogene
KC6	ENSG00000267313	lncRNA	1.172	0.656-2.093	0.592525
AKR1C2	ENSG00000151632	protein_coding	1.287	0.716-2.314	0.399138
AC092329.1	ENSG00000269107	lncRNA
AC008750.6	ENSG00000268889	lncRNA	1.192	0.665-2.136	0.555353
ECM1P1	ENSG00000270639	processed_pseudogene
ADCY2	ENSG00000078295	protein_coding	1.269	0.703-2.292	0.428711
RGS20	ENSG00000147509	protein_coding	1.049	0.583-1.889	0.873446
AC112484.2	ENSG00000250796	processed_pseudogene	1.183	0.660-2.120	0.572894
NTAN1P1	ENSG00000270965	processed_pseudogene
RN7SL674P	ENSG00000239899	misc_RNA	1.078	0.602-1.931	0.801035
AC010655.3	ENSG00000272601	transcribed_unprocessed_pseudogene
EIF3I	ENSG00000084623	protein_coding	0.713	0.397-1.279	0.25613
AC092611.1	ENSG00000251455	lncRNA	1.010	0.557-1.829	0.974616
AC093423.1	ENSG00000226394	processed_pseudogene	1.377	0.765-2.478	0.285925
AL352979.2	ENSG00000258985	lncRNA
AL158040.1	ENSG00000221042	ribozyme	0.824	0.460-1.477	0.516435
TTLL4	ENSG00000135912	protein_coding	0.530	0.291-0.965	0.037924
TRBV5-5	ENSG00000211725	TR_V_gene	1.109	0.621-1.980	0.727602
HMGB2	ENSG00000164104	protein_coding	1.553	0.863-2.795	0.141801
FKBP4P6	ENSG00000268234	processed_pseudogene	2.192	1.201-4.002	0.0106017
SLC15A5	ENSG00000188991	protein_coding
UBE2N	ENSG00000177889	protein_coding	0.918	0.513-1.643	0.773191
AC090541.1	ENSG00000253270	lncRNA	1.204	0.668-2.169	0.537325
OR51A3P	ENSG00000227023	unprocessed_pseudogene
FAM185A	ENSG00000222011	protein_coding	0.612	0.337-1.110	0.105916
PDE1C	ENSG00000154678	protein_coding	0.936	0.523-1.675	0.824067
SNORD35B	ENSG00000200530	snoRNA
LINC01275	ENSG00000237595	lncRNA	0.812	0.449-1.471	0.493047
SLC25A5P4	ENSG00000234421	processed_pseudogene	0.756	0.418-1.366	0.353686
AC011290.1	ENSG00000227172	lncRNA	1.252	0.701-2.236	0.448339
RNU1-151P	ENSG00000201142	snRNA
AC010646.1	ENSG00000269095	protein_coding
ABCA1	ENSG00000165029	protein_coding	1.131	0.626-2.045	0.683551
AC087276.1	ENSG00000254577	lncRNA	0.884	0.494-1.581	0.677498
MYLK-AS1	ENSG00000239523	lncRNA	0.924	0.516-1.654	0.790399
URB1-AS1	ENSG00000256073	lncRNA	0.962	0.538-1.719	0.896113
USP17L15	ENSG00000223569	protein_coding
RNU4-53P	ENSG00000222760	snRNA	1.376	0.763-2.482	0.288141
FAM197Y1	ENSG00000224336	unprocessed_pseudogene
NIF3L1	ENSG00000196290	protein_coding	1.202	0.663-2.178	0.54451
ANKRD1	ENSG00000148677	protein_coding	3.260	1.653-6.426	0.000645038
H2BP3	ENSG00000240912	processed_pseudogene	0.898	0.502-1.604	0.715146
MCOLN2	ENSG00000153898	protein_coding	1.240	0.677-2.273	0.486015
MMUT	ENSG00000146085	protein_coding	1.184	0.662-2.116	0.569146
AL137074.1	ENSG00000213669	processed_pseudogene	0.644	0.355-1.167	0.146679
VTA1	ENSG00000009844	protein_coding	1.506	0.838-2.706	0.17052
AC011257.1	ENSG00000253926	lncRNA
SIM2	ENSG00000159263	protein_coding	0.989	0.550-1.779	0.96997
AC074087.1	ENSG00000248847	processed_pseudogene
TIMM9P1	ENSG00000236900	processed_pseudogene	0.693	0.383-1.252	0.224555
LINC02432	ENSG00000248810	lncRNA	1.685	0.931-3.049	0.0847872
AC027250.1	ENSG00000276605	processed_pseudogene
AC079331.1	ENSG00000279361	TEC	0.669	0.373-1.199	0.176799
ZCCHC17	ENSG00000121766	protein_coding	0.720	0.398-1.304	0.278652
EML2	ENSG00000125746	protein_coding	0.624	0.347-1.123	0.115895
CSNK1G2-AS1	ENSG00000180846	lncRNA	1.349	0.755-2.411	0.311436
LINC01501	ENSG00000229613	lncRNA
PON1	ENSG00000005421	protein_coding	1.417	0.783-2.567	0.249763
RPSAP32	ENSG00000238075	processed_pseudogene
GPR35	ENSG00000178623	protein_coding	1.004	0.551-1.828	0.990353
PRG4	ENSG00000116690	protein_coding	1.211	0.676-2.172	0.51945
AC118345.1	ENSG00000227293	lncRNA
PCDHGA2	ENSG00000081853	protein_coding	0.912	0.510-1.629	0.754988
AC091152.3	ENSG00000271222	processed_pseudogene
RNU6-302P	ENSG00000202119	snRNA	1.424	0.789-2.571	0.240949
TULP2	ENSG00000104804	protein_coding	1.678	0.931-3.024	0.0852762
AC010342.1	ENSG00000226432	processed_pseudogene	1.819	0.990-3.344	0.0540161
KATNB1	ENSG00000140854	protein_coding	1.125	0.627-2.015	0.69333
DCDC1	ENSG00000170959	protein_coding	0.812	0.450-1.464	0.487838
RHOXF1-AS1	ENSG00000258545	lncRNA	0.950	0.531-1.700	0.862981
AC027455.1	ENSG00000262708	processed_pseudogene	1.143	0.636-2.056	0.654473
AC244098.1	ENSG00000223377	unprocessed_pseudogene
SLC25A1P2	ENSG00000234467	processed_pseudogene
CICP14	ENSG00000281490	processed_pseudogene	0.902	0.506-1.610	0.72808
AC005832.4	ENSG00000272921	protein_coding	1.446	0.806-2.595	0.216581
S100A12	ENSG00000163221	protein_coding	0.848	0.473-1.522	0.580417
IGHV7-56	ENSG00000253131	IG_V_pseudogene	0.724	0.405-1.296	0.276976
AL357312.1	ENSG00000271322	processed_pseudogene
AC018953.1	ENSG00000253583	lncRNA
DLX6	ENSG00000006377	protein_coding	1.473	0.820-2.644	0.195007
OSBPL9P4	ENSG00000256420	processed_pseudogene	0.853	0.477-1.527	0.592902
AL645568.3	ENSG00000232751	processed_pseudogene	2.110	1.151-3.868	0.0157565
ZNF248	ENSG00000198105	protein_coding	0.841	0.469-1.510	0.562811
CREM	ENSG00000095794	protein_coding	1.156	0.645-2.073	0.626329
CFHR2	ENSG00000080910	protein_coding
AL606462.1	ENSG00000242757	processed_pseudogene
MORF4L1P5	ENSG00000231857	processed_pseudogene
RNU6-524P	ENSG00000206997	snRNA
RPL31P58	ENSG00000243053	processed_pseudogene	0.861	0.482-1.540	0.6143
LINC02173	ENSG00000249613	lncRNA
AL356986.1	ENSG00000270850	processed_pseudogene
LSM6P2	ENSG00000257730	processed_pseudogene
HMGB1P24	ENSG00000275029	transcribed_processed_pseudogene	1.432	0.798-2.571	0.22894
ZDHHC6	ENSG00000023041	protein_coding	1.369	0.763-2.455	0.291994
TRAJ4	ENSG00000211885	TR_J_gene
AL355076.3	ENSG00000258878	processed_pseudogene	0.861	0.482-1.540	0.614538
MTCO2P17	ENSG00000233888	unprocessed_pseudogene
AC020765.4	ENSG00000278725	unprocessed_pseudogene	0.901	0.502-1.615	0.725112
AL159163.1	ENSG00000249141	protein_coding	1.062	0.594-1.899	0.839158
POU6F1	ENSG00000184271	protein_coding	1.726	0.951-3.132	0.0724814
CSPG4	ENSG00000173546	protein_coding	0.920	0.513-1.649	0.780224
AL513128.1	ENSG00000233451	lncRNA
A1BG-AS1	ENSG00000268895	lncRNA	1.130	0.629-2.030	0.683328
AC090515.1	ENSG00000242747	processed_pseudogene	1.877	1.010-3.489	0.0465611
AC093248.1	ENSG00000250066	lncRNA
CALML5	ENSG00000178372	protein_coding	0.977	0.539-1.770	0.938892
AC020550.1	ENSG00000231699	processed_pseudogene	1.327	0.741-2.376	0.341072
AC135983.1	ENSG00000206987	snoRNA
BNIP3P20	ENSG00000271704	processed_pseudogene
RPL10AP3	ENSG00000215264	processed_pseudogene	1.320	0.730-2.387	0.357477
SNORA23	ENSG00000201998	snoRNA	0.522	0.285-0.954	0.0346527
BIN3	ENSG00000147439	protein_coding	0.390	0.213-0.714	0.00226767
NAV2-AS3	ENSG00000254542	lncRNA	1.140	0.638-2.035	0.657911
B3GNT4	ENSG00000176383	protein_coding	0.869	0.480-1.572	0.6414
AL354676.1	ENSG00000229834	processed_pseudogene
PLP1	ENSG00000123560	protein_coding	1.034	0.574-1.862	0.911368
AC100827.5	ENSG00000278313	unprocessed_pseudogene	0.975	0.546-1.741	0.932904
PAGE2	ENSG00000234068	protein_coding
AC012467.1	ENSG00000271916	lncRNA	0.985	0.550-1.764	0.960446
ANKRD20A1	ENSG00000260691	protein_coding	1.391	0.778-2.486	0.266115
TSPAN18-AS1	ENSG00000255032	lncRNA
AC008771.1	ENSG00000249042	lncRNA	0.713	0.398-1.275	0.253626
CA3-AS1	ENSG00000253549	lncRNA	1.074	0.601-1.920	0.808449
RTN2	ENSG00000125744	protein_coding	1.564	0.871-2.807	0.133983
MUPP	ENSG00000237906	transcribed_unprocessed_pseudogene
DNM1P47	ENSG00000259660	transcribed_unprocessed_pseudogene	1.223	0.684-2.184	0.497226
TMED6	ENSG00000157315	protein_coding	1.263	0.690-2.312	0.449309
XYLT2	ENSG00000015532	protein_coding	1.075	0.602-1.920	0.806089
LYZ	ENSG00000090382	protein_coding	1.206	0.664-2.190	0.539035
AC104446.3	ENSG00000280904	snoRNA	0.723	0.402-1.299	0.277745
MIR4421	ENSG00000265538	miRNA
RPL5P20	ENSG00000218643	processed_pseudogene	0.980	0.544-1.763	0.945045
AL109936.2	ENSG00000215381	processed_pseudogene	1.058	0.592-1.889	0.849453
AC117434.1	ENSG00000238026	processed_pseudogene
AL138724.1	ENSG00000272269	lncRNA	0.956	0.536-1.706	0.879742
DDX21	ENSG00000165732	protein_coding	0.862	0.479-1.549	0.618773
AC103563.4	ENSG00000232594	unprocessed_pseudogene
VAC14	ENSG00000103043	protein_coding	1.285	0.718-2.299	0.398447
AL590965.1	ENSG00000199241	misc_RNA
AC129507.4	ENSG00000262920	lncRNA	0.702	0.391-1.258	0.234544
USP9X	ENSG00000124486	protein_coding	1.195	0.666-2.145	0.550885
STX17	ENSG00000136874	protein_coding	0.634	0.348-1.156	0.136863
ZNF736P2Y	ENSG00000226270	processed_pseudogene
LINC02402	ENSG00000257510	lncRNA
AC112778.1	ENSG00000176812	processed_pseudogene	1.569	0.855-2.879	0.146161
DMD-AS3	ENSG00000236828	lncRNA
AL158824.1	ENSG00000225513	processed_pseudogene	1.357	0.758-2.431	0.304659
SAP30	ENSG00000164105	protein_coding	0.557	0.307-1.010	0.0538656
OR7E161P	ENSG00000206014	transcribed_unprocessed_pseudogene	1.072	0.600-1.916	0.814598
ISG20L2	ENSG00000143319	protein_coding	0.775	0.433-1.385	0.389217
RN7SL45P	ENSG00000264862	misc_RNA	1.061	0.591-1.902	0.843515
AC109361.2	ENSG00000250740	lncRNA	1.711	0.931-3.147	0.0838753
ZFYVE19	ENSG00000166140	protein_coding	0.593	0.324-1.085	0.0901876
AL158168.1	ENSG00000236495	lncRNA
MIR519D	ENSG00000207981	miRNA
AC006452.1	ENSG00000201354	misc_RNA
AC097478.1	ENSG00000274238	lncRNA	0.662	0.368-1.191	0.168457
RN7SKP157	ENSG00000251983	misc_RNA
FGFR3P1	ENSG00000230994	processed_pseudogene
AC103808.2	ENSG00000264595	lncRNA
AC104964.1	ENSG00000253678	lncRNA	1.058	0.589-1.902	0.849651
SDCBPP1	ENSG00000226705	processed_pseudogene	1.133	0.635-2.024	0.671792
RN7SL543P	ENSG00000265918	misc_RNA
RNU6-901P	ENSG00000207323	snRNA
STOX1	ENSG00000165730	protein_coding	1.264	0.697-2.291	0.439807
MIR1323	ENSG00000221017	miRNA
NR2F1	ENSG00000175745	protein_coding	1.146	0.640-2.053	0.64571
ZNF566	ENSG00000186017	protein_coding	1.947	1.064-3.562	0.0305567
AL390039.1	ENSG00000213569	processed_pseudogene	1.793	0.988-3.255	0.0547895
U8	ENSG00000212581	snoRNA
KRTAP1-5	ENSG00000221852	protein_coding	0.798	0.441-1.445	0.456004
MORF4L2	ENSG00000123562	protein_coding	1.432	0.794-2.583	0.232639
LINC01145	ENSG00000272419	transcribed_unprocessed_pseudogene	1.081	0.605-1.932	0.791997
MIR5194	ENSG00000264653	miRNA	2.383	1.303-4.358	0.00480385
AC124276.2	ENSG00000255400	lncRNA	1.033	0.579-1.846	0.911534
PHKG1P4	ENSG00000229508	unprocessed_pseudogene
LINC02167	ENSG00000261122	lncRNA
PTGS2	ENSG00000073756	protein_coding	0.994	0.555-1.780	0.983954
ZZEF1	ENSG00000074755	protein_coding	0.590	0.327-1.065	0.0800696
AC096915.1	ENSG00000226082	processed_pseudogene	0.910	0.502-1.648	0.75549
AC021188.1	ENSG00000230747	lncRNA	1.063	0.595-1.898	0.836268
RNU6-283P	ENSG00000201658	snRNA
SPZ1	ENSG00000164299	protein_coding	0.862	0.480-1.547	0.618452
ATF4P4	ENSG00000256167	transcribed_processed_pseudogene	2.062	1.114-3.816	0.0211968
AP003400.4	ENSG00000279248	TEC
AC010368.1	ENSG00000250886	processed_pseudogene	1.275	0.713-2.282	0.412465
CCDC90B	ENSG00000137500	protein_coding	0.683	0.378-1.235	0.207043
OR8A2P	ENSG00000255510	unprocessed_pseudogene
SYNJ1	ENSG00000159082	protein_coding	0.771	0.431-1.377	0.378751
ASNSP1	ENSG00000248498	transcribed_unprocessed_pseudogene	0.742	0.412-1.338	0.32133
SNHG6	ENSG00000245910	lncRNA	1.021	0.570-1.827	0.944402
MLLT10P2	ENSG00000249462	processed_pseudogene
AC036176.2	ENSG00000267430	processed_pseudogene	0.783	0.437-1.404	0.412187
UBE2Z	ENSG00000159202	protein_coding	1.138	0.634-2.042	0.665941
AC133919.3	ENSG00000277349	unprocessed_pseudogene	1.704	0.946-3.068	0.0757691
GSTO3P	ENSG00000232829	processed_pseudogene	1.542	0.858-2.771	0.147535
LINC02573	ENSG00000233236	lncRNA
CDK5RAP2	ENSG00000136861	protein_coding	0.861	0.480-1.542	0.613668
AC011446.2	ENSG00000267598	lncRNA
AC090286.2	ENSG00000212618	snoRNA
AL035634.1	ENSG00000236324	lncRNA	0.707	0.394-1.267	0.243687
CDY22P	ENSG00000229343	unprocessed_pseudogene
MMP8	ENSG00000118113	protein_coding	0.986	0.544-1.785	0.961638
ZNF132	ENSG00000131849	protein_coding	0.776	0.434-1.389	0.393418
NPPB	ENSG00000120937	protein_coding
AC089987.2	ENSG00000258121	lncRNA	0.720	0.392-1.322	0.289531
COX6A1P3	ENSG00000216710	processed_pseudogene
MIR4518	ENSG00000266305	miRNA
AL355472.2	ENSG00000236358	lncRNA	0.717	0.398-1.290	0.266776
MRGPRF-AS1	ENSG00000256508	lncRNA	0.795	0.444-1.424	0.440877
EEF1A1P27	ENSG00000179460	processed_pseudogene	1.780	0.982-3.226	0.0574861
MIR6865	ENSG00000278517	miRNA	1.224	0.683-2.193	0.496593
LINC01944	ENSG00000254299	lncRNA
FOCAD	ENSG00000188352	protein_coding	0.696	0.386-1.254	0.228003
LINC01667	ENSG00000280081	transcribed_processed_pseudogene	1.407	0.778-2.548	0.258934
LINC00680	ENSG00000215190	transcribed_unprocessed_pseudogene	0.956	0.535-1.706	0.877817
RIMKLBP2	ENSG00000225920	processed_pseudogene	1.035	0.572-1.872	0.908748
ICA1	ENSG00000003147	protein_coding	1.311	0.721-2.384	0.374222
MIR4659A	ENSG00000266038	miRNA	0.946	0.530-1.688	0.85157
CYP3A52P	ENSG00000260524	unprocessed_pseudogene
AC013549.3	ENSG00000254688	lncRNA	1.637	0.904-2.965	0.103999
SLC5A10	ENSG00000154025	protein_coding	0.928	0.520-1.658	0.801918
OSBPL5	ENSG00000021762	protein_coding	0.617	0.342-1.114	0.109132
RPL22P23	ENSG00000232379	processed_pseudogene	1.633	0.902-2.955	0.105184
TCEA1P1	ENSG00000197214	processed_pseudogene
C11orf53	ENSG00000150750	protein_coding	1.040	0.579-1.865	0.896506
RN7SL76P	ENSG00000241959	misc_RNA	1.069	0.595-1.918	0.824005
AC091180.2	ENSG00000248714	lncRNA	1.200	0.672-2.144	0.537368
MYCNOS	ENSG00000233718	lncRNA	0.870	0.483-1.568	0.643602
WIF1	ENSG00000156076	protein_coding	0.791	0.440-1.424	0.434511
AL590648.2	ENSG00000235862	lncRNA
FGFR4	ENSG00000160867	protein_coding	1.421	0.761-2.653	0.270012
AP000941.1	ENSG00000255176	lncRNA	0.790	0.442-1.412	0.425769
snoZ196	ENSG00000281780	snoRNA	1.111	0.621-1.988	0.724051
AC020978.6	ENSG00000262514	lncRNA	0.759	0.422-1.366	0.357867
AC112236.1	ENSG00000261268	lncRNA	0.948	0.525-1.713	0.860681
AP000873.4	ENSG00000254676	lncRNA	0.861	0.481-1.540	0.614353
WDR36	ENSG00000134987	protein_coding	1.173	0.656-2.097	0.59137
TRIM25	ENSG00000121060	protein_coding	0.671	0.374-1.203	0.180693
AP000577.2	ENSG00000280269	TEC	0.763	0.423-1.377	0.368643
AL391380.1	ENSG00000237833	processed_pseudogene	1.625	0.885-2.982	0.117225
OR1J2	ENSG00000197233	protein_coding	1.457	0.805-2.639	0.213587
AL451048.1	ENSG00000229269	lncRNA
AL161722.2	ENSG00000233880	processed_pseudogene
MBOAT1	ENSG00000172197	protein_coding	0.738	0.411-1.326	0.310074
CRB3	ENSG00000130545	protein_coding	0.860	0.478-1.546	0.613521
MCF2L-AS1	ENSG00000235280	lncRNA	1.152	0.642-2.068	0.634368
AL157402.2	ENSG00000261573	lncRNA	1.037	0.581-1.853	0.902129
MRPS36P4	ENSG00000255231	processed_pseudogene	0.599	0.330-1.087	0.0918959
LINC01397	ENSG00000258673	lncRNA	1.643	0.905-2.982	0.102547
XPO4	ENSG00000132953	protein_coding	0.987	0.553-1.762	0.964496
AL109659.1	ENSG00000223720	lncRNA
SEC14L3	ENSG00000100012	protein_coding	0.671	0.365-1.234	0.199496
AC135166.1	ENSG00000253286	lncRNA
TMEM30A	ENSG00000112697	protein_coding	1.013	0.567-1.807	0.965857
BX682237.1	ENSG00000224978	processed_pseudogene
BX649632.1	ENSG00000273249	lncRNA	1.113	0.621-1.994	0.718628
LINC02595	ENSG00000231566	lncRNA	1.346	0.750-2.415	0.319163
RPS2P16	ENSG00000230799	processed_pseudogene	0.623	0.345-1.126	0.117049
Z83838.1	ENSG00000223730	transcribed_processed_pseudogene	1.567	0.872-2.815	0.133299
AL138721.1	ENSG00000273870	processed_pseudogene	1.023	0.573-1.828	0.938272
RNU2-22P	ENSG00000223198	snRNA	1.718	0.953-3.099	0.0720549
ECHDC3	ENSG00000134463	protein_coding	1.305	0.724-2.350	0.37553
ISM1-AS1	ENSG00000226263	lncRNA	1.563	0.864-2.829	0.140045
LINC01594	ENSG00000225328	lncRNA	0.906	0.499-1.645	0.74617
AC012414.5	ENSG00000261048	processed_pseudogene
RFPL4AP1	ENSG00000255238	processed_pseudogene
RPL7P1	ENSG00000214485	processed_pseudogene	1.552	0.859-2.805	0.145544
RNU6-1165P	ENSG00000222051	snRNA	0.771	0.425-1.398	0.391269
WAS	ENSG00000015285	protein_coding	1.769	0.982-3.186	0.0573483
AC116353.1	ENSG00000200235	snoRNA
FBXO6	ENSG00000116663	protein_coding	0.916	0.509-1.648	0.768552
AC092839.1	ENSG00000228108	lncRNA	0.918	0.513-1.644	0.773743
ZGRF1	ENSG00000138658	protein_coding	1.164	0.651-2.082	0.60775
AC097522.1	ENSG00000251286	processed_pseudogene
AC244669.2	ENSG00000274642	unprocessed_pseudogene	1.228	0.682-2.213	0.493812
C8orf76	ENSG00000189376	protein_coding	0.990	0.554-1.770	0.974234
MRRFP1	ENSG00000224236	processed_pseudogene	1.216	0.679-2.179	0.510878
OR5BC1P	ENSG00000255218	unprocessed_pseudogene
DDR1	ENSG00000204580	protein_coding	0.938	0.524-1.681	0.830755
AC084211.1	ENSG00000242012	lncRNA
AL137847.3	ENSG00000273806	processed_pseudogene
SPDYE8	ENSG00000273520	protein_coding
AC136932.1	ENSG00000262561	processed_pseudogene
THRAP3P3	ENSG00000235920	processed_pseudogene	1.715	0.947-3.106	0.0748715
MIR8075	ENSG00000277942	miRNA
RNA5SP377	ENSG00000212154	rRNA_pseudogene
RPL17P40	ENSG00000241067	processed_pseudogene	0.589	0.320-1.083	0.0885651
Y_RNA	ENSG00000252357	misc_RNA	0.727	0.404-1.308	0.287444
MBL1P	ENSG00000242600	transcribed_unitary_pseudogene	0.923	0.515-1.655	0.788386
RPS3AP41	ENSG00000239481	processed_pseudogene	0.939	0.522-1.691	0.834838
H3P3	ENSG00000234202	processed_pseudogene
AC092114.1	ENSG00000260848	lncRNA
NPHP3-AS1	ENSG00000248724	lncRNA	1.180	0.658-2.115	0.579536
AL590635.1	ENSG00000219867	processed_pseudogene	1.022	0.572-1.826	0.942427
RPL23AP19	ENSG00000229716	processed_pseudogene	0.881	0.492-1.578	0.670173
CDH6	ENSG00000113361	protein_coding	1.542	0.852-2.790	0.152381
MIR7850	ENSG00000277904	miRNA
AL358472.2	ENSG00000272654	lncRNA	0.916	0.511-1.642	0.76839
SPI1	ENSG00000066336	protein_coding	1.788	0.991-3.226	0.0534199
SLC16A6P1	ENSG00000232457	transcribed_unprocessed_pseudogene	0.795	0.444-1.422	0.438576
HMGB1P47	ENSG00000249338	processed_pseudogene
PGBD4	ENSG00000182405	protein_coding	0.713	0.392-1.298	0.269002
AP002498.1	ENSG00000254988	lncRNA	0.611	0.337-1.110	0.105722
ZNF780A	ENSG00000197782	protein_coding	1.070	0.595-1.922	0.821607
SLC25A5P7	ENSG00000218180	processed_pseudogene	2.005	1.083-3.711	0.0267742
RNU6-509P	ENSG00000200389	snRNA	0.594	0.323-1.092	0.0937357
GULOP	ENSG00000234770	unitary_pseudogene	1.320	0.737-2.361	0.350347
ATOH7	ENSG00000179774	protein_coding	0.862	0.482-1.543	0.617785
AL049646.1	ENSG00000230010	lncRNA	1.364	0.762-2.444	0.296267
OR5AQ1P	ENSG00000184741	transcribed_unprocessed_pseudogene
PNKDP1	ENSG00000228089	processed_pseudogene	1.189	0.664-2.127	0.560664
RNU6-808P	ENSG00000212535	snRNA	0.834	0.464-1.500	0.544341
AC018371.2	ENSG00000266184	processed_pseudogene	1.031	0.573-1.855	0.91867
AL445644.1	ENSG00000233516	lncRNA
AL590004.2	ENSG00000218472	processed_pseudogene	1.034	0.577-1.855	0.909747
AL033384.1	ENSG00000236740	lncRNA	1.084	0.601-1.955	0.788478
RPL23AP63	ENSG00000243721	processed_pseudogene	1.597	0.875-2.914	0.127044
CICP26	ENSG00000233003	unprocessed_pseudogene	1.295	0.724-2.316	0.38315
RPSAP44	ENSG00000220773	processed_pseudogene	0.881	0.493-1.577	0.670511
PPARA	ENSG00000186951	protein_coding	0.634	0.352-1.143	0.129919
BPI	ENSG00000101425	protein_coding	1.075	0.601-1.922	0.80837
AC008737.2	ENSG00000269419	processed_pseudogene
RN7SL864P	ENSG00000239923	misc_RNA
ZNF425	ENSG00000204947	protein_coding	0.962	0.538-1.718	0.894646
AC026770.1	ENSG00000259377	lncRNA	1.304	0.726-2.340	0.374419
AC004232.1	ENSG00000262899	lncRNA
AC021915.2	ENSG00000254314	lncRNA
MIR5000	ENSG00000263909	miRNA	1.353	0.739-2.477	0.32727
ZNF778	ENSG00000170100	protein_coding	1.659	0.903-3.050	0.103068
PRB2	ENSG00000121335	protein_coding	0.676	0.373-1.224	0.196023
DEFA10P	ENSG00000233531	unprocessed_pseudogene
Y_RNA	ENSG00000273964	misc_RNA
LINC01217	ENSG00000251219	lncRNA
IGHVII-62-1	ENSG00000253747	IG_V_pseudogene
AC055716.1	ENSG00000257343	unprocessed_pseudogene
SNX18P25	ENSG00000249337	processed_pseudogene
SCPEP1	ENSG00000121064	protein_coding	1.523	0.838-2.769	0.167687
TRAV18	ENSG00000211798	TR_V_gene	1.058	0.593-1.888	0.849179
AP003500.1	ENSG00000281386	lncRNA	0.828	0.463-1.479	0.523029
SGCB	ENSG00000163069	protein_coding	1.188	0.664-2.124	0.561856
GC	ENSG00000145321	protein_coding	0.865	0.477-1.567	0.631928
PLIN1	ENSG00000166819	protein_coding	0.739	0.404-1.352	0.325846
HTR1F	ENSG00000179097	protein_coding	0.978	0.545-1.754	0.93991
PAGE2B	ENSG00000238269	protein_coding	1.133	0.634-2.023	0.673846
MIR6815	ENSG00000275167	miRNA
RNA5SP274	ENSG00000222416	rRNA_pseudogene
LINC00293	ENSG00000253314	lncRNA
FBXO28	ENSG00000143756	protein_coding	0.966	0.540-1.729	0.907411
PDIA3	ENSG00000167004	protein_coding	1.283	0.717-2.296	0.401976
AC012615.5	ENSG00000267232	lncRNA
RPF2	ENSG00000197498	protein_coding	0.997	0.558-1.781	0.991681
AC123567.1	ENSG00000257360	processed_pseudogene
LCN1P2	ENSG00000204031	unprocessed_pseudogene
APPL1	ENSG00000157500	protein_coding	1.103	0.616-1.975	0.740298
AC079896.1	ENSG00000231781	lncRNA
AC020908.2	ENSG00000268985	lncRNA
AC025766.1	ENSG00000270133	lncRNA	1.026	0.575-1.831	0.930425
UPF2	ENSG00000151461	protein_coding	0.951	0.532-1.700	0.865785
AL121820.1	ENSG00000258623	lncRNA	0.558	0.303-1.024	0.0598259
KRT18P39	ENSG00000224791	processed_pseudogene	1.307	0.724-2.358	0.374513
NRK	ENSG00000123572	protein_coding	0.740	0.410-1.335	0.31748
AC009478.1	ENSG00000225258	lncRNA
VWFP1	ENSG00000241717	transcribed_unprocessed_pseudogene	1.265	0.707-2.263	0.428521
LINC00583	ENSG00000205636	lncRNA
AC020651.1	ENSG00000249474	lncRNA
SLPI	ENSG00000124107	protein_coding	0.890	0.497-1.595	0.696274
AC113398.2	ENSG00000251456	lncRNA	0.802	0.441-1.462	0.471872
VTRNA2-1	ENSG00000270123	vault_RNA	1.321	0.736-2.372	0.351374
RPL35AP33	ENSG00000241334	processed_pseudogene	0.915	0.513-1.632	0.762679
AC129492.7	ENSG00000279152	TEC
AC091849.1	ENSG00000248126	unprocessed_pseudogene	1.475	0.806-2.699	0.207756
AL109766.1	ENSG00000259137	processed_pseudogene	1.672	0.916-3.054	0.0942355
AC087286.2	ENSG00000259367	lncRNA	1.070	0.598-1.915	0.819942
ELL2P3	ENSG00000234765	processed_pseudogene
AC006960.2	ENSG00000237400	lncRNA
ITGB3BP	ENSG00000142856	protein_coding	1.010	0.564-1.809	0.97211
AC022494.1	ENSG00000240477	processed_pseudogene	1.608	0.895-2.888	0.111833
RPS15AP32	ENSG00000242461	processed_pseudogene
GUSBP3	ENSG00000253203	transcribed_unprocessed_pseudogene	1.060	0.590-1.906	0.84472
TOR4A	ENSG00000198113	protein_coding	0.759	0.417-1.380	0.365798
RN7SL520P	ENSG00000240199	misc_RNA	0.742	0.412-1.337	0.321074
MED1	ENSG00000125686	protein_coding	0.761	0.425-1.365	0.360097
AC079926.1	ENSG00000207171	snoRNA	0.763	0.423-1.377	0.36946
AC009039.1	ENSG00000261470	lncRNA
PDCL3P7	ENSG00000256777	processed_pseudogene
LINC02002	ENSG00000263609	lncRNA
CRH	ENSG00000147571	protein_coding
AP003049.1	ENSG00000254890	processed_pseudogene
KLHL10	ENSG00000161594	protein_coding	0.764	0.424-1.376	0.369889
AC003973.1	ENSG00000269504	lncRNA
CLEC5A	ENSG00000258227	protein_coding	1.028	0.573-1.844	0.925716
LINC02088	ENSG00000227685	lncRNA
LINC00559	ENSG00000261446	lncRNA
AL021920.2	ENSG00000280114	unprocessed_pseudogene	1.228	0.667-2.260	0.509757
RBM12	ENSG00000244462	protein_coding	0.870	0.486-1.557	0.638685
PDCD4	ENSG00000150593	protein_coding	0.933	0.523-1.666	0.814999
AL513523.2	ENSG00000231827	transcribed_unprocessed_pseudogene	1.078	0.603-1.928	0.799684
ERO1B	ENSG00000086619	protein_coding	2.044	1.114-3.749	0.0208751
IGKJ5	ENSG00000211593	IG_J_gene	0.694	0.388-1.241	0.217797
FP236383.5	ENSG00000281181	lncRNA	1.756	0.962-3.205	0.0667034
LINC00838	ENSG00000261683	lncRNA
RBM43	ENSG00000184898	protein_coding	0.647	0.357-1.174	0.151974
AC004129.2	ENSG00000234406	processed_pseudogene
AC079866.1	ENSG00000256399	processed_pseudogene	1.736	0.957-3.151	0.0695545
GS1-24F4.2	ENSG00000245857	lncRNA	1.118	0.623-2.008	0.708724
OR5A2	ENSG00000172324	protein_coding
TTLL1	ENSG00000100271	protein_coding	0.723	0.400-1.305	0.281492
QRFP	ENSG00000188710	protein_coding	1.199	0.670-2.146	0.541341
LINC00905	ENSG00000167459	lncRNA
NPM1P45	ENSG00000265593	processed_pseudogene
LINC02818	ENSG00000231966	lncRNA	0.873	0.480-1.586	0.655003
WDR90	ENSG00000161996	protein_coding	0.700	0.387-1.266	0.237813
MAPK4	ENSG00000141639	protein_coding	0.811	0.454-1.449	0.478989
AC073957.3	ENSG00000273151	lncRNA	1.135	0.625-2.062	0.676782
CASC19	ENSG00000254166	lncRNA	1.176	0.652-2.121	0.590141
AL390786.1	ENSG00000233258	lncRNA
FAM230F	ENSG00000276095	lncRNA
AC018761.1	ENSG00000267004	lncRNA	0.783	0.436-1.404	0.41085
NYAP2	ENSG00000144460	protein_coding	1.314	0.724-2.386	0.369334
PACERR	ENSG00000273129	lncRNA	0.758	0.423-1.356	0.349987
AC026780.2	ENSG00000249984	lncRNA
AC084018.2	ENSG00000274292	lncRNA	0.731	0.409-1.307	0.290513
FO393419.1	ENSG00000231207	processed_pseudogene
AL591846.1	ENSG00000224114	processed_pseudogene	0.603	0.335-1.088	0.0932949
RN7SL716P	ENSG00000263558	misc_RNA	1.823	0.995-3.341	0.051847
AL445220.1	ENSG00000237593	processed_pseudogene	0.908	0.508-1.624	0.744749
PRKAG3	ENSG00000115592	protein_coding	1.042	0.582-1.866	0.889646
AC211433.2	ENSG00000273069	lncRNA	0.492	0.268-0.904	0.0223015
TET1P1	ENSG00000232204	processed_pseudogene
SDAD1	ENSG00000198301	protein_coding	0.858	0.480-1.533	0.604852
MTCO3P21	ENSG00000232752	unprocessed_pseudogene	0.725	0.401-1.313	0.289106
AC091074.1	ENSG00000238819	snoRNA
MTND5P32	ENSG00000259379	processed_pseudogene	1.226	0.686-2.191	0.492336
MARK2P14	ENSG00000231897	unprocessed_pseudogene
MSANTD4	ENSG00000170903	protein_coding	0.997	0.558-1.781	0.99175
HAUS5	ENSG00000249115	protein_coding	0.665	0.367-1.207	0.179989
SBNO2	ENSG00000064932	protein_coding	0.561	0.305-1.030	0.0620578
RN7SL545P	ENSG00000274568	misc_RNA
AL596442.1	ENSG00000232197	lncRNA
FCGRT	ENSG00000104870	protein_coding	1.014	0.561-1.831	0.963179
Metazoa_SRP	ENSG00000274860	misc_RNA	0.910	0.507-1.634	0.753185
MED28	ENSG00000118579	protein_coding	1.088	0.607-1.951	0.777312
RNU1-32P	ENSG00000200807	snRNA
KDM4E	ENSG00000235268	protein_coding	0.749	0.415-1.349	0.335312
ZFHX2	ENSG00000136367	protein_coding	1.203	0.663-2.183	0.543215
MRPL40P1	ENSG00000256037	processed_pseudogene	1.277	0.715-2.284	0.408786
FTH1P7	ENSG00000232187	processed_pseudogene	1.139	0.634-2.044	0.663555
Z85996.1	ENSG00000220349	processed_pseudogene	0.554	0.306-1.003	0.0512784
AC026367.3	ENSG00000275759	lncRNA	0.804	0.450-1.436	0.46164
RBM22P4	ENSG00000277769	processed_pseudogene	1.306	0.727-2.344	0.371317
CBY3	ENSG00000204659	protein_coding	0.989	0.552-1.771	0.969929
BNIP3P13	ENSG00000269154	processed_pseudogene
STXBP5-AS1	ENSG00000233452	lncRNA	1.216	0.678-2.184	0.511664
ZNF622	ENSG00000173545	protein_coding	0.951	0.531-1.700	0.864283
TRAV16	ENSG00000211796	TR_V_gene	1.715	0.954-3.084	0.0712513
MYSM1	ENSG00000162601	protein_coding	0.765	0.427-1.371	0.368668
DDX3P1	ENSG00000232928	processed_pseudogene	1.126	0.630-2.010	0.689306
AC022509.1	ENSG00000255750	lncRNA	0.906	0.503-1.633	0.743355
ZNF736P10Y	ENSG00000216824	processed_pseudogene
XACT	ENSG00000241743	lncRNA
AC025750.1	ENSG00000215263	processed_pseudogene	1.877	1.018-3.463	0.0437325
ANXA3	ENSG00000138772	protein_coding	0.839	0.469-1.500	0.553472
AC006330.1	ENSG00000280388	TEC	1.353	0.754-2.426	0.310693
AL365273.2	ENSG00000270099	protein_coding
AC092813.1	ENSG00000225605	lncRNA
RPL9P6	ENSG00000241891	processed_pseudogene
AC084337.1	ENSG00000254595	processed_pseudogene	0.760	0.425-1.358	0.354291
TBC1D3P7	ENSG00000233014	unprocessed_pseudogene
HS3ST3A1	ENSG00000153976	protein_coding	0.602	0.326-1.112	0.105012
CEACAM19	ENSG00000186567	protein_coding	1.381	0.771-2.472	0.278118
PAICSP3	ENSG00000226840	processed_pseudogene	1.207	0.673-2.167	0.527387
LINC02546	ENSG00000255117	lncRNA
AL353804.2	ENSG00000271199	lncRNA	1.085	0.606-1.943	0.784448
VSTM2A	ENSG00000170419	protein_coding	1.300	0.727-2.325	0.375671
SZRD1	ENSG00000055070	protein_coding	0.848	0.474-1.517	0.578296
TDGF1P7	ENSG00000269584	processed_pseudogene
PHACTR3	ENSG00000087495	protein_coding	1.213	0.677-2.173	0.516244
AC005920.1	ENSG00000247011	lncRNA	1.032	0.569-1.873	0.917538
LINC01815	ENSG00000235519	lncRNA
MYL12BP1	ENSG00000260490	processed_pseudogene	1.777	0.980-3.222	0.0583747
GPSM2	ENSG00000121957	protein_coding	0.852	0.475-1.529	0.591712
AL158801.2	ENSG00000258413	lncRNA	1.092	0.609-1.957	0.768847
LINC01893	ENSG00000264260	lncRNA
AC013356.3	ENSG00000259364	lncRNA	1.154	0.640-2.081	0.634441
RBM46	ENSG00000151962	protein_coding	0.807	0.452-1.444	0.470777
SLC20A1	ENSG00000144136	protein_coding	1.046	0.586-1.867	0.87958
NPIPB3	ENSG00000169246	protein_coding	1.010	0.566-1.803	0.973431
ADGRA3	ENSG00000152990	protein_coding	1.008	0.563-1.804	0.978614
POLG	ENSG00000140521	protein_coding	0.944	0.528-1.687	0.845675
ADAMTS7P4	ENSG00000218052	transcribed_unprocessed_pseudogene	0.932	0.521-1.666	0.811198
IGF1R	ENSG00000140443	protein_coding	1.130	0.632-2.021	0.680192
AC015813.6	ENSG00000279207	TEC	1.073	0.596-1.931	0.814572
LINC00709	ENSG00000230014	lncRNA
F2RL2	ENSG00000164220	protein_coding	1.154	0.642-2.075	0.631349
RNU5A-8P	ENSG00000200972	snRNA	0.949	0.530-1.699	0.859751
ABCC13	ENSG00000243064	transcribed_unprocessed_pseudogene	0.881	0.485-1.599	0.675791
AL590666.3	ENSG00000237588	lncRNA	0.679	0.377-1.223	0.197241
FCF1P3	ENSG00000239997	processed_pseudogene
SLA	ENSG00000155926	protein_coding	1.485	0.827-2.664	0.185135
OSGEPL1-AS1	ENSG00000253559	lncRNA	0.870	0.484-1.561	0.639478
AC090515.3	ENSG00000259173	processed_pseudogene
RPL38	ENSG00000172809	protein_coding	2.026	1.099-3.735	0.0236603
Y_RNA	ENSG00000200494	misc_RNA
AC005828.5	ENSG00000265971	lncRNA	0.992	0.555-1.772	0.977937
PRDM9	ENSG00000164256	protein_coding	0.921	0.514-1.650	0.781131
AC022023.1	ENSG00000273904	ribozyme
AC006338.1	ENSG00000278197	unprocessed_pseudogene
AC006557.6	ENSG00000279352	TEC	1.369	0.763-2.454	0.292209
AC008264.1	ENSG00000224545	processed_pseudogene	1.341	0.748-2.404	0.325027
PTPN12	ENSG00000127947	protein_coding	0.619	0.339-1.129	0.117775
LINC01285	ENSG00000203650	lncRNA	1.336	0.735-2.426	0.342183
AC133539.1	ENSG00000270385	processed_pseudogene	1.328	0.741-2.379	0.340136
RNASE8	ENSG00000173431	protein_coding
GRAMD4P5	ENSG00000259089	unprocessed_pseudogene
TBC1D3B	ENSG00000274808	protein_coding	1.474	0.817-2.660	0.197588
SNORD114-2	ENSG00000200823	snoRNA
AL121781.1	ENSG00000238282	lncRNA
FGF10	ENSG00000070193	protein_coding	1.328	0.736-2.395	0.34569
ZNF318	ENSG00000171467	protein_coding	0.487	0.269-0.881	0.0174837
RHEB	ENSG00000106615	protein_coding	1.359	0.756-2.445	0.305644
RASD2	ENSG00000100302	protein_coding	1.026	0.571-1.841	0.932624
OR7A17	ENSG00000185385	protein_coding
AC025881.1	ENSG00000253499	processed_pseudogene
RPS4XP22	ENSG00000239830	processed_pseudogene	1.150	0.642-2.061	0.638299
PINK1-AS	ENSG00000117242	lncRNA	1.022	0.567-1.842	0.943197
AC008813.1	ENSG00000255875	processed_pseudogene	1.398	0.773-2.531	0.267873
Y_RNA	ENSG00000200998	misc_RNA
AC011933.1	ENSG00000228007	processed_pseudogene	1.120	0.625-2.007	0.703354
LINC02882	ENSG00000251138	lncRNA	1.039	0.567-1.903	0.902509
PRRT2	ENSG00000167371	protein_coding	0.951	0.531-1.703	0.865401
MIR194-1	ENSG00000207624	miRNA	1.057	0.592-1.888	0.850619
AC027279.4	ENSG00000280190	TEC	1.114	0.617-2.010	0.721327
AC023824.1	ENSG00000260073	lncRNA
AC016722.2	ENSG00000228925	lncRNA	0.990	0.551-1.778	0.97297
RNU7-126P	ENSG00000238632	snRNA
AC012063.1	ENSG00000227252	lncRNA	0.613	0.341-1.102	0.101915
LAMTOR5P1	ENSG00000236646	processed_pseudogene	1.144	0.641-2.042	0.648449
ZNF350	ENSG00000256683	protein_coding	1.129	0.630-2.022	0.683286
AP001541.1	ENSG00000279295	TEC
TONSL	ENSG00000160949	protein_coding	0.934	0.521-1.674	0.819252
AC138089.1	ENSG00000229255	lncRNA
KRT8P5	ENSG00000267573	processed_pseudogene	1.031	0.573-1.857	0.918374
ICE2P2	ENSG00000242705	processed_pseudogene	0.882	0.488-1.594	0.678264
AC018659.6	ENSG00000277081	misc_RNA
ZNF664	ENSG00000179195	protein_coding	1.493	0.826-2.699	0.184823
AC092035.1	ENSG00000227224	processed_pseudogene	1.294	0.723-2.314	0.385299
SNORA70H	ENSG00000206637	snoRNA
AC005088.1	ENSG00000278586	processed_pseudogene	1.151	0.645-2.056	0.634381
IL10RA	ENSG00000110324	protein_coding	0.963	0.540-1.719	0.898977
GNAT2	ENSG00000134183	protein_coding
TYK2	ENSG00000105397	protein_coding	0.547	0.304-0.982	0.0434178
PRELID2P1	ENSG00000257336	processed_pseudogene	1.452	0.810-2.603	0.210927
SNORA11D	ENSG00000221475	snoRNA
AC092162.2	ENSG00000230552	lncRNA	0.721	0.402-1.294	0.273126
MIR4266	ENSG00000265965	miRNA
AL139220.2	ENSG00000230615	lncRNA	1.075	0.599-1.929	0.809317
ADCY10P1	ENSG00000161912	transcribed_unprocessed_pseudogene	1.345	0.750-2.412	0.320633
AC084851.3	ENSG00000276637	unprocessed_pseudogene
AC016903.1	ENSG00000236634	lncRNA
AC106772.2	ENSG00000250385	lncRNA	0.593	0.328-1.070	0.0828488
FATE1	ENSG00000147378	protein_coding	0.877	0.489-1.572	0.659013
AL162464.2	ENSG00000258690	lncRNA
FAHD2B	ENSG00000144199	protein_coding	0.997	0.556-1.787	0.991534
AC010186.2	ENSG00000256594	transcribed_unprocessed_pseudogene	1.280	0.700-2.339	0.422942
LINC02823	ENSG00000258100	lncRNA	1.526	0.848-2.746	0.1581
ADAM3A	ENSG00000197475	transcribed_unitary_pseudogene
TIPIN	ENSG00000075131	protein_coding	1.157	0.647-2.070	0.622643
AC106883.1	ENSG00000225394	processed_pseudogene
RNU6-408P	ENSG00000251719	snRNA
U3	ENSG00000221461	snoRNA
LINC00315	ENSG00000184274	lncRNA	1.380	0.758-2.511	0.292008
AC005775.1	ENSG00000266933	lncRNA	1.050	0.588-1.874	0.868606
BDH1	ENSG00000161267	protein_coding	0.895	0.495-1.619	0.71446
AC103794.1	ENSG00000254878	lncRNA
PSMB5	ENSG00000100804	protein_coding	1.132	0.630-2.033	0.679004
AC134684.1	ENSG00000254796	processed_pseudogene
BOLA3-AS1	ENSG00000225439	lncRNA	1.461	0.807-2.644	0.210194
LRIG1	ENSG00000144749	protein_coding	1.012	0.567-1.806	0.968939
MIR515-1	ENSG00000207616	miRNA
KCTD1	ENSG00000134504	protein_coding	0.844	0.468-1.523	0.572894
NR5A2	ENSG00000116833	protein_coding	1.072	0.589-1.952	0.820646
CLBA1	ENSG00000140104	protein_coding	0.799	0.445-1.433	0.450572
NOTCH2	ENSG00000134250	protein_coding	0.950	0.531-1.699	0.862513
IGHV3-21	ENSG00000211947	IG_V_gene	1.129	0.631-2.019	0.683129
RECQL	ENSG00000004700	protein_coding	1.600	0.889-2.881	0.11697
AC012494.2	ENSG00000229494	lncRNA	0.711	0.394-1.283	0.257463
FN3KRP	ENSG00000141560	protein_coding	1.367	0.764-2.446	0.29221
AC138904.1	ENSG00000246465	lncRNA	0.947	0.529-1.697	0.855573
LINC02533	ENSG00000260239	lncRNA	0.629	0.349-1.136	0.12459
TMOD1	ENSG00000136842	protein_coding	0.965	0.538-1.731	0.90611
IGKV2-36	ENSG00000253487	IG_V_pseudogene
ELAC2	ENSG00000006744	protein_coding	0.708	0.395-1.269	0.245991
HK2P1	ENSG00000228612	processed_pseudogene	1.740	0.962-3.145	0.066971
AC190387.1	ENSG00000279630	TEC
FXYD6	ENSG00000137726	protein_coding	0.993	0.554-1.779	0.980911
RPSAP15	ENSG00000237506	processed_pseudogene	2.467	1.282-4.745	0.00682989
AC090517.3	ENSG00000279683	TEC
SPDYE22P	ENSG00000266537	unprocessed_pseudogene	1.119	0.625-2.003	0.705437
AC018541.1	ENSG00000253300	lncRNA
MRPL10	ENSG00000159111	protein_coding	0.868	0.485-1.552	0.632177
IGLVVI-22-1	ENSG00000253546	IG_V_pseudogene
RPS26P31	ENSG00000235459	processed_pseudogene	1.303	0.723-2.350	0.378989
RASA3-IT1	ENSG00000232487	lncRNA	1.079	0.604-1.928	0.797443
AL365273.1	ENSG00000240527	lncRNA
AC093775.1	ENSG00000279104	TEC
AC125603.2	ENSG00000257883	lncRNA	1.159	0.648-2.072	0.618185
RN7SL807P	ENSG00000243125	misc_RNA
NCAPH2	ENSG00000025770	protein_coding	0.914	0.509-1.643	0.764157
RPL21P132	ENSG00000183911	processed_pseudogene	1.396	0.773-2.522	0.268203
PAQR3	ENSG00000163291	protein_coding	1.059	0.592-1.895	0.846332
DPYSL3	ENSG00000113657	protein_coding	1.519	0.841-2.742	0.16536
AP000785.1	ENSG00000254933	lncRNA	0.988	0.547-1.788	0.969231
Y_RNA	ENSG00000222658	misc_RNA
AC073651.2	ENSG00000256627	processed_pseudogene
MIR607	ENSG00000207976	miRNA
LINC01856	ENSG00000237574	lncRNA
AL355877.1	ENSG00000270733	processed_pseudogene	1.147	0.632-2.081	0.651582
AL139039.3	ENSG00000237685	lncRNA	1.318	0.733-2.368	0.35577
AC012103.1	ENSG00000253376	lncRNA
APBA2	ENSG00000034053	protein_coding	1.312	0.731-2.354	0.36269
ANTXR2	ENSG00000163297	protein_coding	0.830	0.463-1.491	0.533592
MICOS10	ENSG00000173436	protein_coding	0.863	0.483-1.541	0.617606
RNU6-1000P	ENSG00000212368	snRNA
RNU6-447P	ENSG00000222225	snRNA
GLRXP2	ENSG00000258544	processed_pseudogene
SERPINI1	ENSG00000163536	protein_coding	1.114	0.620-2.003	0.718346
AP002802.2	ENSG00000270701	processed_pseudogene
CDKN2A-DT	ENSG00000224854	lncRNA	1.265	0.694-2.305	0.442824
AL353622.2	ENSG00000271398	lncRNA	1.355	0.755-2.432	0.3085
AL355375.2	ENSG00000262566	processed_pseudogene
AC139769.3	ENSG00000277493	unprocessed_pseudogene
UBE2J1	ENSG00000198833	protein_coding	0.982	0.547-1.763	0.951593
THOC1	ENSG00000079134	protein_coding	1.043	0.583-1.864	0.888033
EOMES	ENSG00000163508	protein_coding	0.751	0.419-1.347	0.336757
AP003385.1	ENSG00000227834	processed_pseudogene	0.784	0.436-1.410	0.416309
AC026367.1	ENSG00000270482	lncRNA	1.537	0.843-2.801	0.160465
AL133467.1	ENSG00000258572	lncRNA	1.007	0.562-1.802	0.982604
DOCK9-DT	ENSG00000260992	lncRNA	1.083	0.596-1.968	0.793159
AC011511.1	ENSG00000167807	protein_coding	0.697	0.387-1.252	0.22703
LINC02358	ENSG00000251256	lncRNA
MIR4672	ENSG00000263979	miRNA
AC105129.3	ENSG00000270690	processed_pseudogene	1.114	0.617-2.013	0.719642
VN1R65P	ENSG00000260883	unitary_pseudogene
ELAPOR1	ENSG00000116299	protein_coding	1.436	0.793-2.601	0.232095
AC093157.3	ENSG00000252765	scaRNA
AF001548.2	ENSG00000263335	lncRNA	0.698	0.385-1.263	0.234065
AL355314.1	ENSG00000223800	lncRNA
RN7SL823P	ENSG00000263595	misc_RNA
RNU2-54P	ENSG00000222231	snRNA
H3C7	ENSG00000277775	protein_coding	1.034	0.579-1.848	0.908837
REM2	ENSG00000139890	protein_coding	1.325	0.738-2.378	0.346437
NTN5	ENSG00000142233	protein_coding	1.133	0.633-2.027	0.674043
MZT2B	ENSG00000152082	protein_coding	0.952	0.531-1.709	0.870195
FAM90A26	ENSG00000229924	protein_coding	1.124	0.629-2.009	0.692465
HMGB1P23	ENSG00000253770	processed_pseudogene	1.384	0.766-2.499	0.28125
PPIAP2	ENSG00000227379	processed_pseudogene	1.522	0.835-2.773	0.170203
IFNA16	ENSG00000147885	protein_coding
AC008572.1	ENSG00000253613	lncRNA
Y_RNA	ENSG00000201277	misc_RNA
AC117490.1	ENSG00000225240	unprocessed_pseudogene	0.929	0.518-1.664	0.803999
PTMAP6	ENSG00000237000	processed_pseudogene
RNY4P34	ENSG00000201649	misc_RNA	1.065	0.595-1.905	0.832756
AC107871.1	ENSG00000260007	protein_coding	0.706	0.393-1.269	0.244605
MCL1	ENSG00000143384	protein_coding	1.301	0.726-2.331	0.376849
RPS27P1	ENSG00000223876	processed_pseudogene
ZNF630-AS1	ENSG00000277541	lncRNA	0.968	0.542-1.728	0.911316
LRRC26	ENSG00000184709	protein_coding	0.977	0.544-1.755	0.938465
POPDC3	ENSG00000132429	protein_coding	0.862	0.481-1.543	0.616474
MIR3156-1	ENSG00000263476	miRNA
IFNWP2	ENSG00000237691	unprocessed_pseudogene	0.990	0.552-1.773	0.972066
RPL5P23	ENSG00000240395	processed_pseudogene	1.258	0.697-2.269	0.446573
ACTL7A	ENSG00000187003	protein_coding	1.246	0.696-2.231	0.458476
AC027130.1	ENSG00000261195	lncRNA	0.948	0.524-1.715	0.860983
AL160237.2	ENSG00000258887	unprocessed_pseudogene
AL691432.1	ENSG00000269737	transcribed_processed_pseudogene	0.740	0.411-1.329	0.313425
G2E3	ENSG00000092140	protein_coding	2.017	1.110-3.664	0.02134
ULK1	ENSG00000177169	protein_coding	0.872	0.482-1.576	0.650078
TLK1P1	ENSG00000226783	processed_pseudogene	0.911	0.509-1.630	0.752582
EXTL2	ENSG00000162694	protein_coding	1.120	0.621-2.019	0.707366
PBX1	ENSG00000185630	protein_coding	0.963	0.538-1.724	0.899322
RNA5SP462	ENSG00000252539	rRNA_pseudogene	1.390	0.770-2.507	0.274332
AL450472.1	ENSG00000229015	transcribed_unprocessed_pseudogene
IGHV3OR16-10	ENSG00000233732	IG_V_gene	1.031	0.577-1.840	0.918686
KRT18P56	ENSG00000249668	processed_pseudogene	1.170	0.643-2.127	0.606983
A2ML1	ENSG00000166535	protein_coding	0.743	0.409-1.349	0.328946
RNU6-242P	ENSG00000207087	snRNA	0.531	0.289-0.974	0.0409953
COL19A1	ENSG00000082293	protein_coding	0.731	0.409-1.310	0.292627
AC099794.1	ENSG00000234318	lncRNA	1.210	0.677-2.164	0.519725
PNMA6A	ENSG00000235961	protein_coding	1.242	0.694-2.223	0.465797
AC027575.2	ENSG00000278107	lncRNA	1.368	0.763-2.453	0.292372
Y_RNA	ENSG00000207196	misc_RNA
RN7SL300P	ENSG00000265813	misc_RNA	1.595	0.881-2.888	0.122827
TCTE1	ENSG00000146221	protein_coding	1.077	0.603-1.923	0.801775
RNU6-564P	ENSG00000222915	snRNA	0.958	0.535-1.714	0.884644
SLC35D3	ENSG00000182747	protein_coding	1.070	0.599-1.912	0.819931
AF274858.1	ENSG00000260081	transcribed_processed_pseudogene	1.026	0.574-1.832	0.931148
EP400	ENSG00000183495	protein_coding	0.791	0.441-1.419	0.43224
FCRL1	ENSG00000163534	protein_coding	0.848	0.475-1.513	0.576402
NDST1-AS1	ENSG00000254333	lncRNA	1.187	0.664-2.122	0.562148
AP001207.3	ENSG00000254024	lncRNA	0.916	0.512-1.638	0.766634
RNA5SP434	ENSG00000252456	rRNA_pseudogene	1.067	0.594-1.916	0.827908
LINC01732	ENSG00000237292	lncRNA	0.945	0.520-1.718	0.852348
AC009930.1	ENSG00000253489	lncRNA
ADAMTSL4	ENSG00000143382	protein_coding	0.648	0.360-1.165	0.146969
C19orf73	ENSG00000221916	protein_coding	0.634	0.350-1.148	0.132716
SORBS2	ENSG00000154556	protein_coding	1.068	0.593-1.926	0.826058
BTF3P12	ENSG00000213003	processed_pseudogene	1.421	0.781-2.586	0.250158
TRMT44	ENSG00000155275	protein_coding	0.942	0.527-1.685	0.841422
ZNF486	ENSG00000256229	protein_coding	0.933	0.520-1.676	0.817814
ZC3H8	ENSG00000144161	protein_coding	1.162	0.643-2.100	0.618128
AC084116.3	ENSG00000253530	lncRNA
DENND1A	ENSG00000119522	protein_coding	0.965	0.539-1.728	0.905013
GBP5	ENSG00000154451	protein_coding	1.419	0.792-2.541	0.238973
AC006213.3	ENSG00000267191	lncRNA	0.992	0.550-1.791	0.979978
AC093162.1	ENSG00000246575	unprocessed_pseudogene	0.890	0.493-1.605	0.697579
AC090948.2	ENSG00000272498	lncRNA	1.235	0.676-2.255	0.491752
MIR378C	ENSG00000264803	miRNA
RARRES1	ENSG00000118849	protein_coding	0.871	0.488-1.556	0.641507
MTND4P10	ENSG00000226663	processed_pseudogene
AC119751.4	ENSG00000250753	processed_pseudogene
POM121L6P	ENSG00000243307	processed_pseudogene	0.861	0.482-1.538	0.613184
PRPH2	ENSG00000112619	protein_coding	1.248	0.693-2.246	0.460025
AC007611.1	ENSG00000260086	lncRNA	0.974	0.536-1.771	0.930736
KRTAP19-1	ENSG00000184351	protein_coding
AC097375.3	ENSG00000251249	lncRNA	1.205	0.672-2.161	0.532014
BX322557.1	ENSG00000229382	lncRNA
ACTBP14	ENSG00000229001	processed_pseudogene	1.177	0.650-2.130	0.591357
AC027682.5	ENSG00000261396	lncRNA	0.816	0.457-1.458	0.492443
ENTPD6	ENSG00000197586	protein_coding	0.981	0.550-1.752	0.948826
AC024267.3	ENSG00000264304	lncRNA	0.803	0.447-1.442	0.461909
C15orf32	ENSG00000183643	lncRNA
AC092660.1	ENSG00000234877	lncRNA
CFB	ENSG00000243649	protein_coding	0.681	0.375-1.238	0.207764
LINC01626	ENSG00000223765	lncRNA
RRS1-AS1	ENSG00000246145	lncRNA	0.989	0.553-1.766	0.968922
STMP1	ENSG00000243317	protein_coding	1.356	0.756-2.433	0.306459
RNU6-337P	ENSG00000212545	snRNA
ANAPC1	ENSG00000153107	protein_coding	0.639	0.355-1.151	0.136036
AL031670.1	ENSG00000275582	lncRNA	1.135	0.633-2.035	0.669598
RNU6-390P	ENSG00000252068	snRNA
HSPA8P7	ENSG00000224773	processed_pseudogene	1.561	0.856-2.846	0.146366
AC104462.2	ENSG00000238224	lncRNA	0.956	0.534-1.710	0.87868
CDO1	ENSG00000129596	protein_coding	0.975	0.545-1.744	0.931203
AL358335.1	ENSG00000258750	processed_pseudogene
AC093535.2	ENSG00000279118	TEC	1.592	0.884-2.867	0.121259
PCDH11X	ENSG00000102290	protein_coding	0.604	0.334-1.091	0.0945406
LINC02351	ENSG00000277987	lncRNA	0.922	0.511-1.664	0.78749
ASGR1	ENSG00000141505	protein_coding	1.682	0.938-3.019	0.0812115
OR4C2P	ENSG00000182565	unprocessed_pseudogene
AC013738.1	ENSG00000252888	snoRNA
TNPO3	ENSG00000064419	protein_coding	1.130	0.631-2.025	0.68082
IQCJ	ENSG00000214216	protein_coding
PIGO	ENSG00000165282	protein_coding	0.818	0.456-1.465	0.498801
MIR6134	ENSG00000277569	miRNA
AL022334.1	ENSG00000233388	processed_pseudogene	1.364	0.749-2.484	0.309733
AC243961.1	ENSG00000228229	lncRNA
NDUFA3	ENSG00000170906	protein_coding	1.262	0.704-2.262	0.435411
POC1B-AS1	ENSG00000270344	lncRNA	1.126	0.618-2.050	0.698543
SMAD9-IT1	ENSG00000236711	lncRNA	1.014	0.567-1.812	0.963391
CTXND1	ENSG00000259417	protein_coding	0.734	0.410-1.313	0.297515
RNU1-11P	ENSG00000206702	snRNA	1.062	0.595-1.898	0.83772
AC087477.3	ENSG00000259312	lncRNA
LINC02485	ENSG00000248456	lncRNA
RN7SKP112	ENSG00000223145	misc_RNA
AL161891.1	ENSG00000276672	lncRNA	0.828	0.462-1.485	0.527388
MIR2115	ENSG00000252466	miRNA
CFAP298-TCP10L	ENSG00000265590	protein_coding	1.261	0.704-2.259	0.43571
RNU4-72P	ENSG00000222686	snRNA
NCF1B	ENSG00000182487	transcribed_unprocessed_pseudogene	1.093	0.610-1.956	0.765906
PAICSP5	ENSG00000229877	processed_pseudogene
AC012354.5	ENSG00000276229	misc_RNA
RNA5SP113	ENSG00000222418	rRNA_pseudogene
NR6A1	ENSG00000148200	protein_coding	1.060	0.593-1.893	0.844688
XRCC6P1	ENSG00000237417	processed_pseudogene	0.828	0.461-1.487	0.526903
PTPN2P2	ENSG00000224117	processed_pseudogene	0.854	0.476-1.534	0.598494
RNA5SP284	ENSG00000207277	rRNA_pseudogene	0.816	0.453-1.470	0.497535
SNORA52	ENSG00000199785	snoRNA
Y_RNA	ENSG00000206734	misc_RNA	1.402	0.779-2.524	0.259422
AP000943.2	ENSG00000255929	lncRNA
RN7SKP123	ENSG00000222664	misc_RNA
AC021483.2	ENSG00000261229	lncRNA	1.307	0.719-2.377	0.379213
MARVELD1	ENSG00000155254	protein_coding	0.820	0.457-1.473	0.506942
AC004057.1	ENSG00000196656	transcribed_processed_pseudogene	1.858	1.008-3.426	0.047244
AL162740.1	ENSG00000207022	snoRNA	0.602	0.336-1.081	0.0892339
CPT2	ENSG00000157184	protein_coding	0.526	0.289-0.959	0.0358752
AC019070.1	ENSG00000212181	snoRNA
AC122129.1	ENSG00000197815	lncRNA	0.640	0.355-1.153	0.137274
AC104843.2	ENSG00000231139	unprocessed_pseudogene	1.265	0.705-2.270	0.43118
Y_RNA	ENSG00000207438	misc_RNA	1.064	0.596-1.901	0.83357
H3P9	ENSG00000227430	processed_pseudogene
AC135048.3	ENSG00000275263	lncRNA	0.991	0.550-1.786	0.97543
Y_RNA	ENSG00000206713	misc_RNA	1.171	0.651-2.104	0.598309
AL358033.1	ENSG00000252537	snoRNA
PI4K2A	ENSG00000155252	protein_coding	1.099	0.608-1.984	0.755295
AC084149.1	ENSG00000230968	lncRNA
Y_RNA	ENSG00000274603	misc_RNA
C14orf93	ENSG00000100802	protein_coding	0.660	0.366-1.189	0.166011
PPP1R1AP2	ENSG00000261084	processed_pseudogene
NREP	ENSG00000134986	protein_coding	1.664	0.920-3.007	0.0919009
MAFK	ENSG00000198517	protein_coding	0.658	0.362-1.194	0.168623
LINC02726	ENSG00000255193	lncRNA
PLCD4	ENSG00000115556	protein_coding	0.840	0.470-1.503	0.557583
STK35	ENSG00000125834	protein_coding	1.175	0.658-2.100	0.585293
KIF1B	ENSG00000054523	protein_coding	0.975	0.544-1.747	0.93266
AL031587.2	ENSG00000233739	lncRNA
RNA5SP115	ENSG00000223092	rRNA_pseudogene
LINC02386	ENSG00000257756	lncRNA
AL138781.1	ENSG00000275329	lncRNA	1.343	0.748-2.412	0.323667
FAT3	ENSG00000165323	protein_coding	1.329	0.738-2.395	0.343682
MIR520G	ENSG00000207799	miRNA
SIPA1	ENSG00000213445	protein_coding	0.689	0.383-1.239	0.212969
AC124312.2	ENSG00000257647	lncRNA	0.989	0.554-1.766	0.969741
LDHBP3	ENSG00000248950	processed_pseudogene
Y_RNA	ENSG00000238943	misc_RNA
AC134043.1	ENSG00000252458	snoRNA
AC025857.1	ENSG00000255144	unprocessed_pseudogene
CDK2AP2P2	ENSG00000237451	processed_pseudogene	0.898	0.502-1.608	0.718042
PTGR1	ENSG00000106853	protein_coding	1.048	0.587-1.871	0.875103
RPS24	ENSG00000138326	protein_coding	1.165	0.651-2.084	0.606782
RPS3AP22	ENSG00000240083	processed_pseudogene	1.608	0.897-2.886	0.111021
MFN2	ENSG00000116688	protein_coding	0.624	0.339-1.149	0.130222
MTOR-AS1	ENSG00000225602	lncRNA	1.285	0.714-2.310	0.402689
RBMS2	ENSG00000076067	protein_coding	0.918	0.505-1.671	0.779869
LSAMP	ENSG00000185565	protein_coding	0.767	0.429-1.372	0.371239
GCK	ENSG00000106633	protein_coding	0.795	0.444-1.425	0.440613
KLF7P1	ENSG00000240704	processed_pseudogene	0.781	0.435-1.403	0.408627
AC020663.1	ENSG00000266994	lncRNA	1.286	0.716-2.309	0.39941
RPL9	ENSG00000163682	protein_coding	0.938	0.524-1.679	0.828479
GPR171	ENSG00000174946	protein_coding	1.057	0.592-1.888	0.850752
MIRLET7E	ENSG00000198972	miRNA
AC011558.1	ENSG00000279753	TEC
RXRB	ENSG00000204231	protein_coding	0.644	0.360-1.152	0.137794
ABHD5	ENSG00000011198	protein_coding	1.012	0.566-1.809	0.967283
AL049812.1	ENSG00000223651	processed_pseudogene
CREG1	ENSG00000143162	protein_coding	1.253	0.700-2.241	0.448028
AL031773.1	ENSG00000232529	lncRNA
ZDHHC20P1	ENSG00000233916	processed_pseudogene	0.683	0.380-1.225	0.200581
AL355483.2	ENSG00000232762	lncRNA	0.861	0.480-1.544	0.615906
GCNT2	ENSG00000111846	protein_coding	1.072	0.594-1.934	0.817637
AC079466.1	ENSG00000266976	lncRNA	1.555	0.869-2.783	0.137336
POLR2I	ENSG00000105258	protein_coding	1.190	0.666-2.128	0.557149
AP001059.2	ENSG00000278158	lncRNA
SNRNP35	ENSG00000184209	protein_coding	1.019	0.571-1.817	0.950426
AC011487.4	ENSG00000274892	unprocessed_pseudogene	1.089	0.610-1.947	0.772479
LIMD2	ENSG00000136490	protein_coding	0.787	0.440-1.408	0.419332
DCAF7	ENSG00000136485	protein_coding	0.797	0.445-1.428	0.44592
AC092999.1	ENSG00000279311	TEC	1.213	0.670-2.197	0.524338
AC073575.1	ENSG00000258323	lncRNA	1.012	0.566-1.810	0.96763
ADAMTSL4-AS2	ENSG00000237781	lncRNA	0.450	0.246-0.824	0.00971523
AC245140.2	ENSG00000280195	lncRNA	1.433	0.791-2.596	0.235331
AC092905.1	ENSG00000244561	processed_pseudogene
RHOC	ENSG00000155366	protein_coding	0.743	0.415-1.333	0.31945
MIR378A	ENSG00000199047	miRNA	0.852	0.477-1.520	0.58706
MIR548U	ENSG00000212017	miRNA	1.362	0.760-2.441	0.299936
MIR421	ENSG00000202566	miRNA	1.109	0.621-1.982	0.72598
CDON	ENSG00000064309	protein_coding	0.920	0.511-1.657	0.781913
AC010480.1	ENSG00000279883	TEC	0.652	0.360-1.179	0.156949
RIPPLY3	ENSG00000183145	protein_coding	1.396	0.776-2.512	0.265712
CDS2	ENSG00000101290	protein_coding	1.189	0.662-2.136	0.561249
SACS-AS1	ENSG00000229558	lncRNA	1.481	0.823-2.664	0.190549
AC104308.1	ENSG00000226489	processed_pseudogene
LRRC32	ENSG00000137507	protein_coding	1.416	0.790-2.535	0.242384
RCN1P1	ENSG00000215477	processed_pseudogene	1.239	0.692-2.219	0.471463
AC105339.5	ENSG00000279758	TEC	0.888	0.496-1.591	0.689898
AL590704.1	ENSG00000219409	processed_pseudogene
ATP5F1AP3	ENSG00000263232	processed_pseudogene	1.257	0.697-2.265	0.447412
DCP2	ENSG00000172795	protein_coding	1.975	1.088-3.585	0.0252819
RPL31P17	ENSG00000235225	processed_pseudogene	1.450	0.796-2.644	0.225002
SNORD93	ENSG00000221740	snoRNA	1.347	0.746-2.433	0.32294
MIR3665	ENSG00000266325	miRNA
BPIFA1	ENSG00000198183	protein_coding
AC091564.6	ENSG00000255680	lncRNA
LINC01615	ENSG00000223485	lncRNA	0.825	0.456-1.494	0.52489
AC008837.2	ENSG00000248928	processed_pseudogene
HBZ	ENSG00000130656	protein_coding
TRMT2B-AS1	ENSG00000225839	lncRNA	1.122	0.620-2.029	0.704391
RN7SL818P	ENSG00000274234	misc_RNA
AL646090.1	ENSG00000223504	lncRNA
CALHM2	ENSG00000138172	protein_coding	1.307	0.729-2.343	0.369525
UQCRC1	ENSG00000010256	protein_coding	0.718	0.399-1.294	0.270201
RNU6-744P	ENSG00000202427	snRNA
AC005899.5	ENSG00000266385	lncRNA	1.269	0.704-2.288	0.427672
KRT8P41	ENSG00000213538	processed_pseudogene	0.918	0.511-1.647	0.773199
MIR596	ENSG00000207826	miRNA
OR8D1	ENSG00000196341	protein_coding
CICP11	ENSG00000237799	processed_pseudogene	1.016	0.569-1.814	0.957313
LINC00972	ENSG00000225128	lncRNA
ZMYND10	ENSG00000004838	protein_coding	1.135	0.635-2.029	0.668884
CENPE	ENSG00000138778	protein_coding	1.336	0.742-2.405	0.334633
EIF2AK2	ENSG00000055332	protein_coding	0.930	0.514-1.685	0.811715
AC022206.1	ENSG00000240419	processed_pseudogene
DPEP2NB	ENSG00000263201	protein_coding	0.957	0.536-1.707	0.881845
LRRIQ4	ENSG00000188306	protein_coding	0.965	0.528-1.764	0.908284
NQO2-AS1	ENSG00000224846	lncRNA	0.701	0.388-1.268	0.239768
PRICKLE3	ENSG00000012211	protein_coding	1.359	0.752-2.453	0.309409
MIRLET7F2	ENSG00000208012	miRNA
ENDOV	ENSG00000173818	protein_coding	1.219	0.683-2.176	0.503173
SMIM23	ENSG00000185662	protein_coding	1.662	0.908-3.040	0.0992972
BEND2	ENSG00000177324	protein_coding	1.954	1.077-3.545	0.0275381
INTS4	ENSG00000149262	protein_coding	0.845	0.471-1.518	0.573291
RNA5SP112	ENSG00000251746	rRNA_pseudogene
AC092353.1	ENSG00000251391	lncRNA
TXNP4	ENSG00000262519	processed_pseudogene	1.063	0.584-1.935	0.841062
SNORD60	ENSG00000206630	snoRNA	0.757	0.422-1.357	0.349951
MINDY1	ENSG00000143409	protein_coding	0.944	0.528-1.690	0.847049
XDH	ENSG00000158125	protein_coding	0.844	0.469-1.517	0.570255
SMG6-IT1	ENSG00000278941	TEC	1.253	0.684-2.295	0.464945
YAP1P1	ENSG00000220494	processed_pseudogene	1.146	0.638-2.059	0.64818
AP000766.1	ENSG00000261098	lncRNA	0.924	0.517-1.652	0.790757
INKA1	ENSG00000185614	protein_coding	0.807	0.443-1.471	0.483982
AL592164.1	ENSG00000261435	lncRNA	1.093	0.609-1.961	0.765444
ZDHHC20	ENSG00000180776	protein_coding	1.492	0.824-2.700	0.186598
AC025594.1	ENSG00000224163	unprocessed_pseudogene	1.301	0.714-2.373	0.389929
AC020914.2	ENSG00000268839	unprocessed_pseudogene
RPS15AP18	ENSG00000242979	processed_pseudogene	1.263	0.708-2.256	0.429183
LINC02812	ENSG00000230138	lncRNA	1.074	0.600-1.921	0.810099
AC138956.1	ENSG00000250909	lncRNA	1.104	0.619-1.969	0.736731
RNA5SP486	ENSG00000251770	rRNA_pseudogene
ANKRD42	ENSG00000137494	protein_coding	0.838	0.463-1.519	0.560623
SLC43A2	ENSG00000167703	protein_coding	0.926	0.518-1.655	0.794198
AC104785.1	ENSG00000270720	lncRNA	1.380	0.762-2.498	0.287362
IMP3P1	ENSG00000230589	processed_pseudogene
AL359881.3	ENSG00000270171	lncRNA	1.393	0.779-2.491	0.264019
RN7SL531P	ENSG00000264071	misc_RNA	1.365	0.761-2.448	0.296147
MIR6777	ENSG00000274111	miRNA
AL158829.1	ENSG00000232939	lncRNA
AC104687.1	ENSG00000242727	processed_pseudogene
RTEL1-TNFRSF6B	ENSG00000026036	protein_coding	0.738	0.413-1.319	0.304764
Z84468.1	ENSG00000281732	lncRNA
TMEM232	ENSG00000186952	protein_coding	0.653	0.362-1.178	0.156597
AL137779.3	ENSG00000259161	processed_pseudogene	1.188	0.663-2.131	0.562916
C9orf78	ENSG00000136819	protein_coding	1.235	0.687-2.220	0.480085
STATH	ENSG00000126549	protein_coding	1.172	0.654-2.100	0.594592
AC012306.2	ENSG00000272667	lncRNA	0.807	0.451-1.445	0.470646
BMP8A	ENSG00000183682	protein_coding	1.281	0.714-2.299	0.406594
TRBV6-5	ENSG00000211721	TR_V_gene	1.643	0.913-2.959	0.0977675
SMARCD1	ENSG00000066117	protein_coding	1.335	0.744-2.396	0.332056
TRIM60P17	ENSG00000223558	processed_pseudogene
ABCC1	ENSG00000103222	protein_coding	0.789	0.439-1.418	0.427716
AC119868.1	ENSG00000264845	transcribed_processed_pseudogene	0.880	0.492-1.575	0.666915
ALG1L8P	ENSG00000227620	unprocessed_pseudogene	1.101	0.604-2.007	0.752762
AC023762.1	ENSG00000271148	lncRNA
C1DP2	ENSG00000236217	processed_pseudogene
AC010442.1	ENSG00000214278	processed_pseudogene	1.169	0.652-2.097	0.599405
CNN2P6	ENSG00000213854	processed_pseudogene	0.855	0.476-1.537	0.601163
STAT1	ENSG00000115415	protein_coding	1.090	0.607-1.954	0.773643
RN7SKP133	ENSG00000201715	misc_RNA
AHSG	ENSG00000145192	protein_coding	0.940	0.526-1.680	0.834392
AC009119.2	ENSG00000260932	lncRNA	1.075	0.600-1.928	0.807247
IL18BP	ENSG00000137496	protein_coding	1.308	0.730-2.344	0.367018
LINC01524	ENSG00000234948	lncRNA	0.772	0.429-1.390	0.388577
AC026167.1	ENSG00000226022	lncRNA
PRX	ENSG00000105227	protein_coding	0.948	0.531-1.691	0.85611
AC015813.2	ENSG00000266086	protein_coding	0.920	0.515-1.643	0.778949
PAX1	ENSG00000125813	protein_coding	1.485	0.826-2.670	0.186886
AC100757.2	ENSG00000274835	unprocessed_pseudogene	0.685	0.381-1.233	0.206895
RBM8B	ENSG00000258427	processed_pseudogene	2.689	1.424-5.080	0.00230124
COQ8B	ENSG00000123815	protein_coding	1.017	0.570-1.815	0.954677
ELOCP26	ENSG00000236599	processed_pseudogene
AC094019.1	ENSG00000201701	snoRNA
AL049830.1	ENSG00000213867	processed_pseudogene	1.208	0.674-2.163	0.525853
ZC3H18	ENSG00000158545	protein_coding	1.258	0.702-2.255	0.440749
ZNF519P2	ENSG00000258799	processed_pseudogene
ZNF500	ENSG00000103199	protein_coding	0.665	0.365-1.211	0.182
NRBF2P5	ENSG00000270427	processed_pseudogene	1.175	0.652-2.116	0.591678
AC135279.2	ENSG00000255566	processed_pseudogene	0.953	0.532-1.708	0.871528
EI24P4	ENSG00000236343	processed_pseudogene
MTCYBP14	ENSG00000238236	processed_pseudogene
AC016573.1	ENSG00000253968	lncRNA	1.141	0.638-2.040	0.65553
Y_RNA	ENSG00000201549	misc_RNA
TSC2	ENSG00000103197	protein_coding	0.982	0.539-1.786	0.951619
MTATP6P7	ENSG00000232990	unprocessed_pseudogene
AP001582.1	ENSG00000254992	processed_pseudogene
C1orf87	ENSG00000162598	protein_coding
POMC	ENSG00000115138	protein_coding	0.950	0.530-1.704	0.864392
AL390237.1	ENSG00000216687	processed_pseudogene
METTL22	ENSG00000067365	protein_coding	0.899	0.498-1.624	0.725135
STRIP1	ENSG00000143093	protein_coding	0.964	0.539-1.726	0.902545
AC008175.1	ENSG00000235059	lncRNA
AC084756.1	ENSG00000259684	lncRNA
LINC00552	ENSG00000279770	TEC	0.931	0.520-1.665	0.809299
OR5K1	ENSG00000232382	protein_coding
AP001208.1	ENSG00000254084	lncRNA	0.930	0.509-1.698	0.812649
ZNF598	ENSG00000167962	protein_coding	0.814	0.455-1.455	0.487253
AL513324.1	ENSG00000263041	lncRNA
HSPA1L	ENSG00000204390	protein_coding	1.384	0.772-2.480	0.275459
RILP	ENSG00000167705	protein_coding	0.879	0.488-1.583	0.666662
AC103968.1	ENSG00000259507	processed_pseudogene
Y_RNA	ENSG00000207292	misc_RNA	0.920	0.512-1.654	0.780723
AC022022.2	ENSG00000270421	processed_pseudogene	0.956	0.535-1.708	0.878254
AC106733.1	ENSG00000279856	TEC
CACNG2	ENSG00000166862	protein_coding	1.213	0.679-2.167	0.514447
Y_RNA	ENSG00000207383	misc_RNA	0.756	0.422-1.354	0.346915
RPL11P1	ENSG00000227394	processed_pseudogene	1.138	0.635-2.039	0.664735
AC067942.1	ENSG00000227304	transcribed_processed_pseudogene	1.271	0.702-2.301	0.427725
AC137056.2	ENSG00000280306	TEC
MIR2113	ENSG00000238367	miRNA
JMJD7-PLA2G4B	ENSG00000168970	protein_coding	0.830	0.454-1.518	0.54496
RNF185-AS1	ENSG00000254835	lncRNA
OR10A3	ENSG00000170683	protein_coding
AC026616.1	ENSG00000253777	processed_pseudogene
ZNF532	ENSG00000074657	protein_coding	1.045	0.585-1.867	0.881076
STRA6	ENSG00000137868	protein_coding	0.733	0.409-1.315	0.297585
AL583803.1	ENSG00000229923	lncRNA
RN7SL752P	ENSG00000239437	misc_RNA	1.232	0.685-2.216	0.485177
CDH11	ENSG00000140937	protein_coding	1.432	0.796-2.576	0.23132
LINC00354	ENSG00000226903	lncRNA
BICRA-AS1	ENSG00000269806	lncRNA	1.497	0.829-2.702	0.180892
AC099548.2	ENSG00000253882	transcribed_unprocessed_pseudogene	1.190	0.660-2.144	0.562477
AC027369.3	ENSG00000254728	unprocessed_pseudogene
AL121875.1	ENSG00000275268	snRNA
AC015912.3	ENSG00000274213	lncRNA	0.790	0.438-1.422	0.431742
POLR2KP2	ENSG00000224510	processed_pseudogene
AC140481.3	ENSG00000277668	misc_RNA
ATP2A3	ENSG00000074370	protein_coding	1.164	0.633-2.140	0.625676
ELOCP21	ENSG00000226186	processed_pseudogene	1.196	0.666-2.147	0.549057
AC020612.2	ENSG00000257570	processed_pseudogene
AC091905.3	ENSG00000279755	TEC
AIRE	ENSG00000160224	protein_coding	1.197	0.659-2.174	0.555585
AC019080.5	ENSG00000280374	lncRNA	2.005	1.101-3.651	0.0229006
ECE2	ENSG00000145194	protein_coding	0.728	0.404-1.310	0.289491
RN7SL455P	ENSG00000264047	misc_RNA	1.282	0.715-2.300	0.404365
AL021920.1	ENSG00000279151	lncRNA	1.325	0.739-2.374	0.344319
XXYLT1-AS1	ENSG00000233303	lncRNA	1.101	0.616-1.969	0.744601
GPR45	ENSG00000135973	protein_coding	1.859	1.019-3.391	0.0433238
AP005136.2	ENSG00000264150	processed_pseudogene	1.257	0.703-2.248	0.440197
HCFC2	ENSG00000111727	protein_coding	1.286	0.717-2.307	0.398826
C20orf181	ENSG00000279610	TEC
USP21P1	ENSG00000224826	processed_pseudogene	1.021	0.570-1.826	0.945504
DGUOK-AS1	ENSG00000237883	lncRNA	1.012	0.560-1.828	0.969138
SLC25A1P4	ENSG00000261608	processed_pseudogene
ZNF700	ENSG00000196757	protein_coding	1.200	0.669-2.153	0.540517
AP005205.2	ENSG00000266441	lncRNA	1.296	0.724-2.321	0.382666
AC087163.3	ENSG00000280198	TEC	0.923	0.516-1.652	0.787508
KRT18P6	ENSG00000258783	processed_pseudogene	1.544	0.849-2.806	0.154456
MAPK10-AS1	ENSG00000250062	lncRNA	0.679	0.375-1.230	0.201852
DUX4L31	ENSG00000231411	unprocessed_pseudogene
SNORA84	ENSG00000239183	snoRNA	1.247	0.695-2.239	0.459579
LINC00269	ENSG00000215162	lncRNA
CMTM3	ENSG00000140931	protein_coding	1.343	0.750-2.405	0.321902
STEAP3-AS1	ENSG00000229867	lncRNA	0.929	0.508-1.696	0.809907
AC012443.1	ENSG00000270776	processed_pseudogene	0.803	0.446-1.445	0.463927
ZNF815P	ENSG00000235944	transcribed_unprocessed_pseudogene	1.144	0.638-2.049	0.6517
[truncated: 54,496 more rows]
