# Supplementary material for: Bridging Integrator 3 (BIN3) Downregulation Predicts a Poor Prognosis in Patients with Esophagus Carcinoma: A Study based on TCGA Data
Source: Comb Chem High Throughput Screen. 2023 Jun 12;26(11):1974–89. doi: 10.2174/1386207326666221205101815 (PMC10332122; doi:10.2174/1386207326666221205101815)
Supplement: Supplementary file 1 [file CCHTS-26-1974_SD1.zip › CCHTS-26-1974_SD1/BMS-CCHTS-2022-141 SUPPLE_3.XLS]

## Sheet: Sheet 1
Suplemental Table 3 Genes associted with progression-free interval in ESCA
gene_name	gene_id	gene_biotype	HR	CI	p.Cox
LINC02082	ENSG00000242268	lncRNA
AC090241.2	ENSG00000270112	lncRNA	0.941	0.605-1.464	0.788286
RAB4B	ENSG00000167578	protein_coding	1.015	0.651-1.581	0.949258
TIGAR	ENSG00000078237	protein_coding	0.899	0.578-1.397	0.634695
RNF44	ENSG00000146083	protein_coding	1.020	0.655-1.590	0.92871
NUP210P2	ENSG00000225275	unprocessed_pseudogene
DNAH3	ENSG00000158486	protein_coding	1.093	0.702-1.701	0.695193
RPL23A	ENSG00000198242	protein_coding	1.180	0.758-1.837	0.464699
EHD4-AS1	ENSG00000259883	lncRNA	0.910	0.583-1.420	0.676349
RPL7L1P12	ENSG00000231981	processed_pseudogene	0.710	0.455-1.106	0.130093
AC244102.2	ENSG00000269475	unprocessed_pseudogene
Y_RNA	ENSG00000201788	misc_RNA
ARL8B	ENSG00000134108	protein_coding	1.092	0.699-1.704	0.699454
AC007114.2	ENSG00000263089	lncRNA	0.952	0.611-1.482	0.826409
CALB2	ENSG00000172137	protein_coding	1.185	0.762-1.843	0.451877
MFSD3	ENSG00000167700	protein_coding	1.438	0.923-2.241	0.10826
AC092839.2	ENSG00000234943	lncRNA	1.157	0.743-1.801	0.519712
LINC00636	ENSG00000240423	lncRNA	0.892	0.572-1.390	0.614163
PIGV	ENSG00000060642	protein_coding	1.000	0.641-1.561	0.99881
AC055876.5	ENSG00000271616	processed_pseudogene
PIGFP2	ENSG00000234881	processed_pseudogene	1.329	0.853-2.070	0.209143
CHIAP1	ENSG00000236040	unprocessed_pseudogene
ECE1-AS1	ENSG00000231105	lncRNA	1.029	0.661-1.600	0.900147
AC128716.1	ENSG00000243044	processed_pseudogene
ZNF708	ENSG00000182141	protein_coding	1.389	0.888-2.172	0.150284
LINC01224	ENSG00000269416	lncRNA	1.155	0.739-1.805	0.527693
AC127002.2	ENSG00000275265	lncRNA	1.556	0.990-2.446	0.0555271
MYADML2	ENSG00000185105	protein_coding	1.520	0.972-2.378	0.0665125
DNM3-IT1	ENSG00000233540	lncRNA	0.812	0.522-1.266	0.358496
PHEX	ENSG00000102174	protein_coding	1.142	0.734-1.777	0.557423
KRT8P47	ENSG00000271647	processed_pseudogene	1.188	0.762-1.851	0.447394
MOGAT2	ENSG00000166391	protein_coding	0.647	0.415-1.010	0.0554689
AC006557.5	ENSG00000270469	processed_pseudogene	0.994	0.637-1.550	0.978074
PFN2	ENSG00000070087	protein_coding	1.514	0.968-2.368	0.0689321
AC007861.1	ENSG00000262950	lncRNA
CASC23	ENSG00000255420	lncRNA
DNM1P41	ENSG00000280038	TEC	1.140	0.733-1.775	0.560368
AC005324.5	ENSG00000266261	lncRNA	1.027	0.660-1.599	0.90465
RMND5A	ENSG00000153561	protein_coding	1.543	0.987-2.411	0.0568796
AC092301.1	ENSG00000269148	lncRNA	0.832	0.534-1.296	0.415512
AL590730.2	ENSG00000274458	snoRNA
AC245008.1	ENSG00000273406	lncRNA
RAD23A	ENSG00000179262	protein_coding	0.927	0.592-1.450	0.73985
TTC41P	ENSG00000214198	transcribed_unitary_pseudogene	1.263	0.812-1.967	0.300568
RNVU1-2A	ENSG00000278099	snRNA
OR2D2	ENSG00000166368	protein_coding
SERPINB11	ENSG00000206072	protein_coding	0.895	0.575-1.393	0.622441
AL135937.1	ENSG00000234900	lncRNA	0.565	0.357-0.894	0.0147209
LINC02292	ENSG00000258630	lncRNA	0.843	0.535-1.327	0.459806
SIN3B	ENSG00000127511	protein_coding	1.111	0.709-1.741	0.646955
LINC00705	ENSG00000225269	lncRNA	1.007	0.647-1.566	0.975825
RPL7P17	ENSG00000214062	processed_pseudogene	0.944	0.606-1.472	0.799403
TLL2	ENSG00000095587	protein_coding	0.977	0.624-1.531	0.920418
AC025588.4	ENSG00000274219	unprocessed_pseudogene
AL606490.3	ENSG00000230100	lncRNA
CTSA	ENSG00000064601	protein_coding	0.935	0.602-1.454	0.766435
AL671277.1	ENSG00000227766	unprocessed_pseudogene	1.549	0.987-2.429	0.0569662
IL32	ENSG00000008517	protein_coding	0.769	0.494-1.197	0.244653
AC116351.1	ENSG00000215246	lncRNA	0.846	0.542-1.320	0.460973
AC103810.5	ENSG00000266644	lncRNA	0.914	0.587-1.423	0.689221
ASS1P7	ENSG00000236893	processed_pseudogene	1.054	0.676-1.642	0.817301
THAP12P4	ENSG00000254465	processed_pseudogene
PTPN4	ENSG00000088179	protein_coding	0.911	0.586-1.419	0.681059
NUCB2	ENSG00000070081	protein_coding	0.863	0.555-1.343	0.514089
AC087741.2	ENSG00000275479	lncRNA	1.061	0.681-1.654	0.793621
SERPINB12	ENSG00000166634	protein_coding	0.870	0.558-1.357	0.539457
AC023830.2	ENSG00000261789	lncRNA	1.170	0.751-1.823	0.487335
AC021613.1	ENSG00000254092	lncRNA
GGT3P	ENSG00000197421	transcribed_unprocessed_pseudogene	0.910	0.584-1.418	0.676958
TMEM143	ENSG00000161558	protein_coding	0.919	0.590-1.429	0.70699
DACH1	ENSG00000276644	protein_coding	0.953	0.610-1.487	0.831275
AC145350.3	ENSG00000260900	processed_pseudogene
Metazoa_SRP	ENSG00000278732	misc_RNA	0.875	0.562-1.364	0.556294
COLCA1	ENSG00000196167	lncRNA	0.962	0.618-1.497	0.863076
AC008403.1	ENSG00000268465	protein_coding
RN7SL560P	ENSG00000264438	misc_RNA
BMP2KL	ENSG00000204113	processed_pseudogene	0.899	0.578-1.400	0.638517
RNU6-820P	ENSG00000207000	snRNA	0.858	0.550-1.338	0.498869
AC093367.1	ENSG00000254131	processed_pseudogene	1.013	0.651-1.576	0.953256
FGF23	ENSG00000118972	protein_coding	1.588	1.017-2.481	0.0420504
AC114689.1	ENSG00000264104	processed_pseudogene
SERTAD2	ENSG00000179833	protein_coding	0.936	0.599-1.464	0.772823
ST3GAL6	ENSG00000064225	protein_coding	0.972	0.625-1.512	0.899478
AP001029.1	ENSG00000267108	lncRNA	0.976	0.627-1.518	0.913519
PKP2	ENSG00000057294	protein_coding	1.281	0.819-2.005	0.277333
AL357315.1	ENSG00000227535	lncRNA	1.223	0.784-1.910	0.375138
RNU6-453P	ENSG00000252628	snRNA
TRIM51HP	ENSG00000166007	transcribed_unprocessed_pseudogene
AC005046.1	ENSG00000273055	lncRNA	1.270	0.812-1.986	0.29436
RPL35AP28	ENSG00000242041	processed_pseudogene	1.072	0.688-1.670	0.759879
AP005242.3	ENSG00000278923	lncRNA
KRT1	ENSG00000167768	protein_coding	1.052	0.675-1.640	0.821728
AC016583.1	ENSG00000280159	TEC	0.812	0.519-1.269	0.359966
AC026185.1	ENSG00000235240	unprocessed_pseudogene	0.780	0.501-1.214	0.270342
PDLIM1P3	ENSG00000264172	processed_pseudogene
RNU6-1273P	ENSG00000199903	snRNA
RNA5SP218	ENSG00000200058	rRNA_pseudogene
AL080312.2	ENSG00000275358	lncRNA	0.884	0.568-1.378	0.587432
RAET1K	ENSG00000218358	transcribed_unprocessed_pseudogene	0.942	0.605-1.468	0.793047
AC021506.1	ENSG00000266460	lncRNA
AC026464.3	ENSG00000260371	protein_coding
AC022150.3	ENSG00000269349	lncRNA	1.365	0.872-2.136	0.17375
Y_RNA	ENSG00000200291	misc_RNA
DDX11L10	ENSG00000233614	transcribed_unprocessed_pseudogene	1.054	0.673-1.651	0.817116
SLC45A4	ENSG00000022567	protein_coding	1.016	0.652-1.583	0.944926
AC022743.1	ENSG00000278933	TEC
RNA5SP128	ENSG00000202175	rRNA_pseudogene
MTRF1	ENSG00000120662	protein_coding	0.905	0.580-1.410	0.658182
AL135924.2	ENSG00000235523	lncRNA	0.772	0.494-1.208	0.257405
AC112673.1	ENSG00000249848	processed_pseudogene	1.144	0.735-1.781	0.55182
AL157858.2	ENSG00000277826	misc_RNA
MTND5P14	ENSG00000230225	unprocessed_pseudogene	0.955	0.612-1.491	0.838715
IGSF11-AS1	ENSG00000239877	lncRNA
U8	ENSG00000201398	snoRNA
AC018648.1	ENSG00000272905	lncRNA	1.208	0.775-1.883	0.403993
AC009133.2	ENSG00000259952	lncRNA	0.741	0.475-1.156	0.186903
RARRES2P7	ENSG00000260812	processed_pseudogene
MTND2P28	ENSG00000225630	unprocessed_pseudogene	1.953	1.236-3.088	0.00416631
FMO7P	ENSG00000230231	unprocessed_pseudogene	0.821	0.527-1.278	0.382193
ESM1	ENSG00000164283	protein_coding	1.654	1.058-2.586	0.0272573
KF459542.1	ENSG00000231880	lncRNA
AC006458.1	ENSG00000227489	lncRNA
AP003730.1	ENSG00000254555	processed_pseudogene
RWDD2A	ENSG00000013392	protein_coding	1.287	0.825-2.008	0.266286
LINC00592	ENSG00000258279	lncRNA	1.165	0.747-1.816	0.50114
ENTPD1-AS1	ENSG00000226688	lncRNA	0.716	0.457-1.122	0.144973
LINC01181	ENSG00000250929	lncRNA	1.317	0.843-2.059	0.227014
ACOXL-AS1	ENSG00000204581	lncRNA	1.282	0.824-1.994	0.270766
AC104463.1	ENSG00000225620	lncRNA
PPIAP6	ENSG00000258477	processed_pseudogene	1.264	0.811-1.972	0.301094
AC092447.4	ENSG00000225488	lncRNA
SCFD2	ENSG00000184178	protein_coding	0.882	0.567-1.372	0.577839
GFOD1-AS1	ENSG00000237786	lncRNA	1.247	0.800-1.943	0.329145
YWHAB	ENSG00000166913	protein_coding	1.120	0.720-1.744	0.614282
AL669914.2	ENSG00000275856	misc_RNA
TMEM155	ENSG00000164112	protein_coding	1.248	0.799-1.949	0.330215
AC013652.1	ENSG00000259345	lncRNA	1.473	0.945-2.298	0.087259
TOMM40	ENSG00000130204	protein_coding	1.221	0.783-1.904	0.37797
AL109806.1	ENSG00000280387	TEC	0.627	0.401-0.982	0.041224
PRSS48	ENSG00000189099	protein_coding	0.873	0.558-1.364	0.549937
AL591806.1	ENSG00000232879	processed_pseudogene	1.027	0.660-1.597	0.906184
ADTRP	ENSG00000111863	protein_coding	0.676	0.433-1.056	0.0852678
NDUFAF2	ENSG00000164182	protein_coding	0.968	0.622-1.508	0.885515
SEPSECS	ENSG00000109618	protein_coding	1.264	0.809-1.976	0.303536
AC138894.3	ENSG00000271623	processed_pseudogene
Z98885.3	ENSG00000279345	lncRNA	0.889	0.571-1.384	0.60251
DCDC2C	ENSG00000214866	protein_coding	0.921	0.592-1.433	0.715349
CWC27	ENSG00000153015	protein_coding	0.810	0.518-1.266	0.355797
RNA5SP37	ENSG00000202290	rRNA_pseudogene	1.157	0.742-1.803	0.520172
AC084125.1	ENSG00000254578	lncRNA
AL512306.3	ENSG00000240710	lncRNA	0.826	0.530-1.287	0.398725
AC105391.1	ENSG00000248778	processed_pseudogene
FO082796.1	ENSG00000250210	unprocessed_pseudogene
SMARCE1P1	ENSG00000225215	processed_pseudogene	1.158	0.743-1.804	0.516688
PHBP19	ENSG00000257246	processed_pseudogene	1.038	0.666-1.617	0.870122
LINC02453	ENSG00000245017	lncRNA	1.541	0.984-2.413	0.0586425
AL117327.1	ENSG00000281091	lncRNA	0.936	0.601-1.458	0.770097
LINC02061	ENSG00000250885	lncRNA
AL133445.2	ENSG00000273797	lncRNA	1.007	0.646-1.568	0.977079
LHX5	ENSG00000089116	protein_coding	0.788	0.505-1.230	0.29422
MYOM2	ENSG00000036448	protein_coding	1.077	0.692-1.675	0.743627
AL158151.2	ENSG00000234055	lncRNA	0.878	0.561-1.374	0.569127
AC093227.2	ENSG00000267552	protein_coding	1.821	1.162-2.855	0.00896911
MTND6P7	ENSG00000224695	processed_pseudogene
EVX1	ENSG00000106038	protein_coding	1.144	0.732-1.789	0.554139
GLYATL1P1	ENSG00000255189	unprocessed_pseudogene	0.953	0.612-1.482	0.829207
MAP9	ENSG00000164114	protein_coding	0.915	0.588-1.424	0.694128
RNU7-147P	ENSG00000238698	snRNA
RNU1-47P	ENSG00000199836	snRNA	1.029	0.661-1.602	0.899221
APIP	ENSG00000149089	protein_coding	1.264	0.809-1.975	0.302537
AC097063.1	ENSG00000224570	processed_pseudogene	0.767	0.492-1.195	0.240747
MAF1	ENSG00000179632	protein_coding	1.020	0.655-1.589	0.929448
Z82195.1	ENSG00000271677	unprocessed_pseudogene
FOXP1	ENSG00000114861	protein_coding	0.829	0.533-1.290	0.406253
OR5L2	ENSG00000205030	protein_coding
PLCE1	ENSG00000138193	protein_coding	1.104	0.706-1.728	0.663497
PRAMEF4	ENSG00000243073	protein_coding
RAD17	ENSG00000152942	protein_coding	1.144	0.733-1.785	0.554598
AC026877.1	ENSG00000240809	processed_pseudogene	1.124	0.722-1.752	0.604531
AC005086.4	ENSG00000280004	pseudogene	0.962	0.617-1.499	0.864287
AC108043.1	ENSG00000224560	processed_pseudogene
CICP17	ENSG00000227233	processed_pseudogene
SPCS2	ENSG00000118363	protein_coding	1.085	0.697-1.690	0.716623
PPIAP45	ENSG00000258116	processed_pseudogene	0.834	0.534-1.302	0.424078
DGCR11	ENSG00000273311	lncRNA	1.055	0.678-1.642	0.811897
SETDB2	ENSG00000136169	protein_coding	1.356	0.869-2.116	0.17963
AC131212.2	ENSG00000279700	TEC	0.853	0.548-1.326	0.47951
DESI2	ENSG00000121644	protein_coding	1.001	0.642-1.561	0.996299
PAX3	ENSG00000135903	protein_coding	1.003	0.644-1.563	0.988717
COX17	ENSG00000138495	protein_coding	1.354	0.869-2.107	0.180055
PSORS1C3	ENSG00000204528	lncRNA	0.990	0.636-1.541	0.965453
NLGN2	ENSG00000169992	protein_coding	0.810	0.517-1.267	0.354854
AC090686.1	ENSG00000239344	processed_pseudogene	1.292	0.826-2.019	0.261499
SERPINE3	ENSG00000253309	protein_coding	1.077	0.690-1.681	0.744757
HAO1	ENSG00000101323	protein_coding
AC087045.2	ENSG00000272456	lncRNA	0.843	0.541-1.313	0.449963
LINC02201	ENSG00000251538	lncRNA	0.843	0.541-1.315	0.452536
LINC02864	ENSG00000263711	lncRNA	1.217	0.781-1.897	0.385503
AC127496.4	ENSG00000262662	lncRNA	1.213	0.780-1.888	0.391063
PKMYT1	ENSG00000127564	protein_coding	0.994	0.638-1.547	0.97857
HSPA8P15	ENSG00000219395	processed_pseudogene	1.044	0.670-1.628	0.847691
OR4A7P	ENSG00000255349	unprocessed_pseudogene
XIAPP2	ENSG00000254843	processed_pseudogene	1.352	0.867-2.108	0.18375
AC107075.1	ENSG00000277998	unprocessed_pseudogene	1.761	1.118-2.774	0.0146463
AL355810.1	ENSG00000275248	lncRNA	1.215	0.778-1.897	0.391845
EIF3LP3	ENSG00000226086	processed_pseudogene	1.188	0.762-1.853	0.447171
AP001626.1	ENSG00000235023	lncRNA	1.044	0.671-1.624	0.848185
FAM89B	ENSG00000176973	protein_coding	0.946	0.607-1.474	0.805367
AL356215.1	ENSG00000255521	lncRNA	0.914	0.587-1.424	0.691354
IGLJ6	ENSG00000211682	IG_J_gene
AL592464.1	ENSG00000231630	lncRNA
TMEM251P1	ENSG00000249514	processed_pseudogene
Z97832.2	ENSG00000272374	lncRNA	1.084	0.696-1.690	0.721558
MED8	ENSG00000159479	protein_coding	1.093	0.702-1.701	0.694479
PHF1	ENSG00000112511	protein_coding	0.668	0.428-1.044	0.0767393
ZNF781	ENSG00000196381	protein_coding	1.161	0.747-1.806	0.5073
IGHV1-24	ENSG00000211950	IG_V_gene	0.991	0.637-1.541	0.968223
RNU6-1329P	ENSG00000202534	snRNA
AC103563.2	ENSG00000231062	lncRNA	0.785	0.503-1.227	0.288297
DIPK1A	ENSG00000154511	protein_coding	0.657	0.421-1.025	0.0644142
AC008489.1	ENSG00000253946	processed_pseudogene
ANKMY1	ENSG00000144504	protein_coding	1.077	0.690-1.680	0.743931
PSMB6	ENSG00000142507	protein_coding	0.790	0.504-1.239	0.304698
AC027176.2	ENSG00000259677	processed_pseudogene	1.306	0.838-2.035	0.23799
GUCY1A1	ENSG00000164116	protein_coding	1.043	0.670-1.624	0.852014
AC009237.15	ENSG00000273305	lncRNA	1.314	0.841-2.054	0.230702
PRKG2	ENSG00000138669	protein_coding	1.454	0.930-2.274	0.100453
MESTP3	ENSG00000250927	processed_pseudogene	1.502	0.958-2.355	0.0764841
FBXO45	ENSG00000174013	protein_coding	0.864	0.554-1.346	0.518414
AC107421.1	ENSG00000235110	processed_pseudogene	0.977	0.627-1.521	0.916653
AC098657.3	ENSG00000277670	unprocessed_pseudogene
AC002383.1	ENSG00000227863	lncRNA
AMZ2	ENSG00000196704	protein_coding	1.166	0.747-1.821	0.498246
AC021106.2	ENSG00000251332	processed_pseudogene	0.782	0.502-1.220	0.278954
AC066612.1	ENSG00000259235	lncRNA
AC116612.1	ENSG00000258507	lncRNA
TMEM52	ENSG00000178821	protein_coding	1.125	0.722-1.752	0.603071
RPS2P24	ENSG00000244019	processed_pseudogene	1.068	0.687-1.662	0.768866
RNA5SP177	ENSG00000222054	rRNA_pseudogene
CHN2	ENSG00000106069	protein_coding	1.013	0.650-1.578	0.954599
RN7SL430P	ENSG00000243911	misc_RNA	0.960	0.616-1.497	0.857732
LNCPRESS1	ENSG00000232301	lncRNA
ZNF460-AS1	ENSG00000267871	lncRNA	1.437	0.917-2.250	0.11359
AC021035.1	ENSG00000227851	lncRNA
AL512504.1	ENSG00000225715	processed_pseudogene	1.090	0.698-1.702	0.70405
OR2AS2P	ENSG00000271934	unprocessed_pseudogene
AC005828.7	ENSG00000271919	transcribed_processed_pseudogene	0.939	0.602-1.462	0.779045
GCNT4	ENSG00000176928	protein_coding	0.725	0.466-1.130	0.155583
AC012506.3	ENSG00000233714	lncRNA
KLK8	ENSG00000129455	protein_coding	1.007	0.646-1.569	0.976684
AC024060.1	ENSG00000253049	snoRNA
RN7SL541P	ENSG00000240250	misc_RNA	1.095	0.703-1.706	0.688444
MIR8081	ENSG00000277889	miRNA
AL122016.1	ENSG00000216902	processed_pseudogene
AC097527.1	ENSG00000237666	unprocessed_pseudogene	0.984	0.632-1.534	0.944242
IP6K3	ENSG00000161896	protein_coding	0.727	0.466-1.136	0.161552
AL136146.1	ENSG00000254672	processed_pseudogene	0.964	0.619-1.500	0.870647
MTF2	ENSG00000143033	protein_coding	1.095	0.703-1.707	0.687403
ITFG2-AS1	ENSG00000256150	lncRNA
NOBOX	ENSG00000106410	protein_coding
RBM15B	ENSG00000259956	protein_coding	1.025	0.658-1.596	0.913769
PIH1D2	ENSG00000150773	protein_coding	0.928	0.596-1.446	0.740928
AL390778.1	ENSG00000227958	lncRNA
KRT18P61	ENSG00000267083	processed_pseudogene	1.746	1.111-2.745	0.0156629
LINC02126	ENSG00000259847	lncRNA	1.146	0.736-1.784	0.546818
AL136981.1	ENSG00000226668	transcribed_unprocessed_pseudogene	1.142	0.734-1.775	0.556574
PCGF7P	ENSG00000268140	processed_pseudogene	1.304	0.835-2.037	0.242891
AL031009.1	ENSG00000278987	TEC	0.947	0.608-1.473	0.807684
AC008638.2	ENSG00000250006	processed_pseudogene
VN1R53P	ENSG00000236313	processed_pseudogene
OR52E1	ENSG00000273085	polymorphic_pseudogene
AC009690.1	ENSG00000260729	protein_coding	0.844	0.542-1.315	0.453505
MT1A	ENSG00000205362	protein_coding	0.995	0.639-1.551	0.982384
AC006064.1	ENSG00000245667	lncRNA	0.939	0.604-1.462	0.781859
AC004817.1	ENSG00000258517	lncRNA	0.782	0.503-1.218	0.276943
AC104009.1	ENSG00000254768	lncRNA
RNU6-391P	ENSG00000202050	snRNA
AL356234.2	ENSG00000230533	lncRNA	1.089	0.700-1.693	0.706547
ATP2A1	ENSG00000196296	protein_coding	0.984	0.631-1.532	0.941494
AC093424.1	ENSG00000270457	lncRNA	1.366	0.877-2.128	0.167283
IGKV1OR22-5	ENSG00000230481	IG_V_pseudogene	0.912	0.586-1.419	0.683468
RNU6-448P	ENSG00000252861	snRNA
DPY19L1P2	ENSG00000231952	unprocessed_pseudogene	1.290	0.828-2.011	0.260611
OR6C72P	ENSG00000205331	unprocessed_pseudogene
AC027281.1	ENSG00000279123	TEC	1.123	0.721-1.747	0.60815
RNU1-129P	ENSG00000206791	snRNA	1.031	0.663-1.604	0.89308
NCAPG	ENSG00000109805	protein_coding	0.897	0.577-1.396	0.631027
IGHV5-78	ENSG00000211978	IG_V_pseudogene	1.099	0.705-1.715	0.676147
FANK1	ENSG00000203780	protein_coding	1.084	0.697-1.686	0.721216
NOP2	ENSG00000111641	protein_coding	0.902	0.579-1.405	0.647788
ZNF880	ENSG00000221923	protein_coding	0.899	0.578-1.398	0.636217
MELTF	ENSG00000163975	protein_coding	1.344	0.862-2.094	0.192161
ZNF736P9Y	ENSG00000239893	transcribed_processed_pseudogene	0.999	0.642-1.554	0.996259
PTPRB	ENSG00000127329	protein_coding	0.768	0.493-1.196	0.242183
PRANCR	ENSG00000257815	lncRNA	1.380	0.887-2.148	0.153558
AC116914.1	ENSG00000262358	lncRNA	1.126	0.723-1.754	0.598958
RNF14P2	ENSG00000250594	processed_pseudogene
DGKD	ENSG00000077044	protein_coding	1.075	0.689-1.677	0.749419
TMCO1	ENSG00000143183	protein_coding	1.175	0.755-1.830	0.475154
PDE11A-AS1	ENSG00000229941	lncRNA
AC117500.5	ENSG00000279455	TEC
RAB5C	ENSG00000108774	protein_coding	0.906	0.583-1.410	0.662929
NPBWR2	ENSG00000125522	protein_coding
UPP1	ENSG00000183696	protein_coding	0.893	0.572-1.394	0.617975
AP001610.2	ENSG00000228318	lncRNA	0.842	0.541-1.311	0.447392
AC064859.1	ENSG00000279874	TEC
AC008760.1	ENSG00000269680	lncRNA	0.752	0.479-1.183	0.217998
AC093323.2	ENSG00000279859	TEC	0.996	0.639-1.553	0.986486
RNA5SP36	ENSG00000222129	rRNA_pseudogene
RPS17P17	ENSG00000225758	processed_pseudogene
TRABD2B	ENSG00000269113	protein_coding	0.839	0.539-1.306	0.436191
RPL36P2	ENSG00000231302	processed_pseudogene	1.372	0.879-2.143	0.164126
AC073534.1	ENSG00000268442	processed_pseudogene	1.204	0.774-1.873	0.410064
RPS3AP17	ENSG00000244031	processed_pseudogene
AC020914.3	ENSG00000268957	unprocessed_pseudogene
AC244157.1	ENSG00000231392	unprocessed_pseudogene
AMN	ENSG00000166126	protein_coding	0.754	0.482-1.178	0.214599
KCNE1B	ENSG00000276289	protein_coding	0.762	0.488-1.189	0.231435
KLK10	ENSG00000129451	protein_coding	0.915	0.588-1.424	0.695388
AL133338.1	ENSG00000260000	lncRNA	0.863	0.554-1.345	0.515917
MRPL57P7	ENSG00000254312	processed_pseudogene
AF096876.1	ENSG00000259981	lncRNA
KDM5B	ENSG00000117139	protein_coding	0.749	0.481-1.167	0.201857
KRTAP19-3	ENSG00000244025	protein_coding
STPG1	ENSG00000001460	protein_coding	1.006	0.645-1.567	0.980207
AC004951.3	ENSG00000241057	transcribed_unprocessed_pseudogene	0.791	0.506-1.236	0.303298
FHOD1	ENSG00000135723	protein_coding	0.856	0.549-1.333	0.491166
PTPRH	ENSG00000080031	protein_coding	0.799	0.513-1.245	0.321401
PCMTD1	ENSG00000168300	protein_coding	1.219	0.784-1.896	0.379384
AL121957.1	ENSG00000234206	lncRNA	1.194	0.766-1.863	0.433579
OR14A16	ENSG00000196772	protein_coding
NDUFS5P6	ENSG00000255531	processed_pseudogene
AL136038.1	ENSG00000200693	snoRNA	0.791	0.508-1.232	0.300004
AC002128.1	ENSG00000268947	lncRNA	1.165	0.748-1.814	0.500613
AC112907.2	ENSG00000231982	unprocessed_pseudogene	1.168	0.751-1.817	0.491383
GLRA3	ENSG00000145451	protein_coding	1.364	0.876-2.125	0.169441
AACSP1	ENSG00000250420	transcribed_unprocessed_pseudogene	0.876	0.561-1.366	0.558159
RPS28P7	ENSG00000227097	processed_pseudogene	0.997	0.640-1.552	0.989276
COX7A2P2	ENSG00000236764	processed_pseudogene	1.485	0.947-2.329	0.0848101
MINDY4	ENSG00000106125	protein_coding	0.993	0.637-1.549	0.976166
MAP2K7	ENSG00000076984	protein_coding	0.924	0.592-1.442	0.728045
AC013733.2	ENSG00000234595	lncRNA
AP000281.2	ENSG00000232360	lncRNA
SMIM32	ENSG00000271824	protein_coding	1.130	0.725-1.761	0.590216
RBM38-AS1	ENSG00000218018	lncRNA	0.812	0.521-1.266	0.357514
ZNF767P	ENSG00000133624	transcribed_unprocessed_pseudogene	0.935	0.600-1.458	0.767232
AC010376.1	ENSG00000253801	processed_pseudogene
MT-TL1	ENSG00000209082	Mt_tRNA	1.037	0.666-1.614	0.871839
AP5S1	ENSG00000125843	protein_coding	0.821	0.526-1.283	0.387419
GRIP1	ENSG00000155974	protein_coding	0.860	0.548-1.350	0.512607
RPS29P12	ENSG00000243664	processed_pseudogene	0.797	0.511-1.243	0.316768
VRK3	ENSG00000105053	protein_coding	1.243	0.797-1.939	0.338303
H2BP8	ENSG00000235976	processed_pseudogene
SRSF10P1	ENSG00000267717	processed_pseudogene	0.672	0.430-1.051	0.0816552
LINC01880	ENSG00000232002	lncRNA
SNORD99	ENSG00000221539	snoRNA	0.755	0.484-1.178	0.215263
FP236315.1	ENSG00000279064	lncRNA
AC027369.4	ENSG00000254920	unprocessed_pseudogene
NDUFAF4P4	ENSG00000231378	processed_pseudogene	1.064	0.684-1.655	0.783498
AC123904.2	ENSG00000257323	processed_pseudogene
VENTXP3	ENSG00000257364	processed_pseudogene
ARMH2	ENSG00000260286	protein_coding	1.413	0.905-2.208	0.128648
SLC2A1	ENSG00000117394	protein_coding	0.826	0.529-1.289	0.399321
LEMD1-AS1	ENSG00000226235	lncRNA	0.979	0.629-1.523	0.925477
AL360270.2	ENSG00000261654	lncRNA	1.120	0.720-1.743	0.613892
WNT1	ENSG00000125084	protein_coding	0.703	0.451-1.098	0.121357
MIR4635	ENSG00000263834	miRNA	1.038	0.667-1.615	0.868198
AC104825.1	ENSG00000251615	lncRNA	1.193	0.766-1.858	0.435525
AC024681.2	ENSG00000254227	lncRNA
AC012414.3	ENSG00000259443	lncRNA
AC134050.1	ENSG00000241537	processed_pseudogene	0.998	0.640-1.557	0.99396
MUSK	ENSG00000030304	protein_coding	0.789	0.506-1.231	0.296824
CDY1	ENSG00000172288	protein_coding
AL591684.3	ENSG00000270369	processed_pseudogene
LINC02317	ENSG00000258678	lncRNA
ST6GALNAC4P1	ENSG00000233469	processed_pseudogene	1.396	0.891-2.187	0.145067
POLR2LP1	ENSG00000238211	processed_pseudogene
AC093802.1	ENSG00000220256	lncRNA
RNA5SP465	ENSG00000212497	rRNA_pseudogene	1.248	0.801-1.944	0.327112
DUX4L5	ENSG00000280799	unprocessed_pseudogene
AC093249.6	ENSG00000261840	lncRNA	1.139	0.732-1.771	0.563899
WASH4P	ENSG00000234769	unprocessed_pseudogene	1.240	0.797-1.932	0.340208
RNU6-175P	ENSG00000252705	snRNA
RNU6-428P	ENSG00000199812	snRNA
SPINK1	ENSG00000164266	protein_coding	1.040	0.665-1.626	0.86486
AL031710.1	ENSG00000261399	lncRNA	1.378	0.883-2.149	0.157476
PHKBP2	ENSG00000258467	unprocessed_pseudogene
AC107015.1	ENSG00000241815	processed_pseudogene
VSTM2B	ENSG00000187135	protein_coding
HCG27	ENSG00000206344	lncRNA	1.007	0.647-1.567	0.974751
AL132655.4	ENSG00000274491	misc_RNA
RN7SL521P	ENSG00000240877	misc_RNA	1.723	1.099-2.703	0.0178056
AC139768.1	ENSG00000278126	lncRNA	1.053	0.676-1.639	0.820635
AC091819.2	ENSG00000253713	lncRNA
AC079298.1	ENSG00000278981	lncRNA
SPATA31D1	ENSG00000214929	protein_coding
MTND4P8	ENSG00000248548	unprocessed_pseudogene
GLYCTK	ENSG00000168237	protein_coding	1.192	0.761-1.866	0.442564
MASP2	ENSG00000009724	protein_coding	1.356	0.869-2.114	0.17962
FOXD2-AS1	ENSG00000237424	lncRNA	0.914	0.588-1.421	0.690337
DNAJA1P6	ENSG00000228045	processed_pseudogene
RPRM	ENSG00000177519	protein_coding	0.996	0.639-1.554	0.987321
TNNT1	ENSG00000105048	protein_coding	1.155	0.735-1.813	0.531954
AC008555.6	ENSG00000280106	TEC	1.080	0.690-1.692	0.735911
AC009220.1	ENSG00000228360	processed_pseudogene	1.160	0.743-1.812	0.513966
MTND1P11	ENSG00000228166	unprocessed_pseudogene	0.848	0.544-1.324	0.468538
AC138869.1	ENSG00000260414	processed_pseudogene
MT-ND1	ENSG00000198888	protein_coding	1.515	0.960-2.393	0.0745015
PPOX	ENSG00000143224	protein_coding	0.992	0.636-1.546	0.970489
OR2U2P	ENSG00000242524	unprocessed_pseudogene
MTATP6P26	ENSG00000236878	processed_pseudogene	1.005	0.645-1.565	0.983639
DEFA1	ENSG00000206047	protein_coding
AL136369.2	ENSG00000231496	lncRNA
LINC02301	ENSG00000258743	lncRNA	1.637	1.047-2.562	0.0308057
H6PD	ENSG00000049239	protein_coding	0.807	0.516-1.262	0.346971
RCOR1	ENSG00000089902	protein_coding	0.895	0.575-1.392	0.621731
GRAMD1C	ENSG00000178075	protein_coding	1.081	0.695-1.681	0.730639
LINC01429	ENSG00000227964	lncRNA	1.373	0.877-2.149	0.165837
RPS6KB1	ENSG00000108443	protein_coding	1.141	0.732-1.777	0.559943
AC068620.1	ENSG00000269921	lncRNA	1.176	0.755-1.830	0.473478
ADIRF-AS1	ENSG00000272734	lncRNA	1.050	0.674-1.636	0.829172
GLI3	ENSG00000106571	protein_coding	1.048	0.671-1.636	0.837382
MIR378D1	ENSG00000263631	miRNA
MTATP6P19	ENSG00000228316	processed_pseudogene	1.217	0.782-1.894	0.384535
OFD1P4Y	ENSG00000229406	unprocessed_pseudogene
AC006001.2	ENSG00000226824	lncRNA	1.050	0.675-1.635	0.827775
KCNE4	ENSG00000152049	protein_coding	0.925	0.595-1.440	0.730832
AL589987.1	ENSG00000230707	processed_pseudogene
EIF1P5	ENSG00000266563	unprocessed_pseudogene	0.999	0.642-1.555	0.996234
HOXC13	ENSG00000123364	protein_coding	1.008	0.648-1.569	0.972015
DAP3P1	ENSG00000225082	unprocessed_pseudogene	1.383	0.884-2.163	0.155626
TOLLIP-AS1	ENSG00000255153	lncRNA	0.965	0.621-1.501	0.874642
AC009065.8	ENSG00000261663	lncRNA	1.030	0.662-1.603	0.894822
FAM217B	ENSG00000196227	protein_coding	1.317	0.844-2.056	0.225528
PPIC-AS1	ENSG00000249996	lncRNA	1.076	0.691-1.676	0.746266
AC011396.1	ENSG00000248842	lncRNA
AC139143.1	ENSG00000230080	processed_pseudogene	1.276	0.816-1.996	0.284634
AC067817.2	ENSG00000253829	lncRNA	1.000	0.642-1.558	0.99891
FCGR2B	ENSG00000072694	protein_coding	0.914	0.586-1.425	0.691124
LAMTOR4	ENSG00000188186	protein_coding	1.053	0.676-1.641	0.818681
PHYKPL	ENSG00000175309	protein_coding	1.150	0.738-1.793	0.535954
U3	ENSG00000212211	snoRNA
VN1R7P	ENSG00000275592	processed_pseudogene
AC034234.1	ENSG00000248935	lncRNA
KIAA1328	ENSG00000150477	protein_coding	0.861	0.553-1.342	0.508869
KRT8P10	ENSG00000231203	processed_pseudogene	1.504	0.957-2.364	0.0766744
AC133473.1	ENSG00000236489	processed_pseudogene	1.358	0.870-2.122	0.178291
RNU7-90P	ENSG00000238731	snRNA	1.058	0.680-1.648	0.802394
NME1-NME2	ENSG00000011052	protein_coding	1.215	0.780-1.892	0.390242
AC007274.2	ENSG00000236690	unprocessed_pseudogene
PHLDA2	ENSG00000181649	protein_coding	0.801	0.513-1.250	0.329006
CBL	ENSG00000110395	protein_coding	1.005	0.646-1.564	0.982083
ASS1P2	ENSG00000223922	processed_pseudogene	1.254	0.805-1.954	0.316982
AC022690.1	ENSG00000254425	processed_pseudogene
RLN1	ENSG00000107018	protein_coding	1.203	0.773-1.872	0.413724
AC093801.2	ENSG00000248480	processed_pseudogene
IGHV1-12	ENSG00000254174	IG_V_pseudogene	0.815	0.523-1.268	0.363964
RN7SL193P	ENSG00000239679	misc_RNA
AC245128.2	ENSG00000228790	unprocessed_pseudogene
KRT8P50	ENSG00000260799	processed_pseudogene	0.975	0.627-1.517	0.910868
CLN6	ENSG00000128973	protein_coding	1.364	0.875-2.127	0.170272
EFS	ENSG00000100842	protein_coding	1.039	0.666-1.619	0.866656
PPIAP27	ENSG00000234363	processed_pseudogene
AC103592.1	ENSG00000223905	processed_pseudogene
ERRFI1	ENSG00000116285	protein_coding	0.821	0.526-1.282	0.386246
AL049874.2	ENSG00000244756	processed_pseudogene	1.155	0.741-1.800	0.524207
EVPL	ENSG00000167880	protein_coding	1.125	0.722-1.751	0.603255
AC015878.2	ENSG00000265948	lncRNA
GRAMD4P8	ENSG00000270930	processed_pseudogene	1.043	0.670-1.623	0.851672
AC120024.4	ENSG00000279273	TEC
SMIM2	ENSG00000139656	protein_coding	1.695	1.083-2.652	0.0209541
AC073257.1	ENSG00000232140	lncRNA
SPON1-AS1	ENSG00000254418	lncRNA	0.911	0.584-1.420	0.680189
IL27RA	ENSG00000104998	protein_coding	0.834	0.536-1.299	0.422223
CHMP1B2P	ENSG00000278530	transcribed_unitary_pseudogene	1.192	0.762-1.866	0.441338
AC068787.1	ENSG00000279952	TEC
SRGAP2-AS1	ENSG00000230806	lncRNA	1.518	0.969-2.377	0.0681533
WDR70	ENSG00000082068	protein_coding	1.137	0.730-1.770	0.569915
AC073612.1	ENSG00000258064	protein_coding
OR10H1	ENSG00000186723	protein_coding	1.133	0.728-1.763	0.579723
BRDT	ENSG00000137948	protein_coding	1.141	0.733-1.776	0.558712
OTUD1	ENSG00000165312	protein_coding	0.743	0.475-1.162	0.192464
AL162724.2	ENSG00000235204	lncRNA	1.163	0.745-1.813	0.506388
TTC5	ENSG00000136319	protein_coding	1.395	0.891-2.185	0.145324
PDCD6	ENSG00000249915	protein_coding	0.933	0.599-1.452	0.757261
AC137675.1	ENSG00000232167	processed_pseudogene
MIR6131	ENSG00000277073	miRNA
AC008267.6	ENSG00000244657	transcribed_unprocessed_pseudogene	1.086	0.696-1.693	0.716966
AC068308.1	ENSG00000241231	lncRNA	0.802	0.514-1.252	0.331346
LINC02747	ENSG00000255774	lncRNA	0.992	0.635-1.549	0.970996
MRPS11	ENSG00000181991	protein_coding	1.042	0.668-1.626	0.856808
RPL7P22	ENSG00000226544	processed_pseudogene	0.813	0.522-1.266	0.359228
RNA5SP442	ENSG00000201920	rRNA_pseudogene
EPB41L2	ENSG00000079819	protein_coding	0.780	0.500-1.216	0.272765
AL772337.3	ENSG00000234460	transcribed_unprocessed_pseudogene	1.165	0.747-1.819	0.500734
EPHA3	ENSG00000044524	protein_coding	1.003	0.645-1.559	0.991143
CENPBD1P1	ENSG00000213753	transcribed_processed_pseudogene	1.265	0.811-1.973	0.299205
C2orf27A	ENSG00000197927	transcribed_unprocessed_pseudogene	0.836	0.537-1.299	0.425351
RNU6ATAC25P	ENSG00000221725	snRNA
WWC2-AS2	ENSG00000251359	lncRNA	0.729	0.468-1.136	0.162203
HMGB1P46	ENSG00000254146	processed_pseudogene
AC109329.1	ENSG00000253346	processed_pseudogene
DIO1	ENSG00000211452	protein_coding	0.845	0.540-1.321	0.460645
C1orf35	ENSG00000143793	protein_coding	1.258	0.809-1.957	0.308931
LDHA	ENSG00000134333	protein_coding	0.757	0.484-1.184	0.222253
LINC02826	ENSG00000275212	lncRNA	0.908	0.583-1.414	0.669699
RN7SL446P	ENSG00000244544	misc_RNA
AC079945.2	ENSG00000277250	misc_RNA	1.411	0.906-2.198	0.127486
XCL1	ENSG00000143184	protein_coding	0.811	0.520-1.266	0.357648
MIR4740	ENSG00000266392	miRNA	1.184	0.760-1.844	0.456362
AL033527.2	ENSG00000261798	lncRNA	1.447	0.929-2.253	0.102171
UBE3A	ENSG00000114062	protein_coding	1.084	0.696-1.689	0.721873
DNMT3A	ENSG00000119772	protein_coding	1.308	0.839-2.039	0.235288
PPIAP16	ENSG00000213509	processed_pseudogene	1.123	0.717-1.758	0.612663
AL662844.3	ENSG00000271821	lncRNA	0.985	0.633-1.533	0.947282
AC087857.1	ENSG00000229642	lncRNA
PDE5A	ENSG00000138735	protein_coding	0.913	0.587-1.419	0.68552
AC061997.1	ENSG00000251838	snoRNA
RN7SL648P	ENSG00000265727	misc_RNA	1.066	0.683-1.665	0.77776
LINC01730	ENSG00000275491	lncRNA	0.850	0.544-1.328	0.476272
RNU6-1045P	ENSG00000252130	snRNA	0.675	0.431-1.056	0.0850117
AC110774.1	ENSG00000279013	TEC	1.825	1.160-2.869	0.00921139
ZNF304	ENSG00000131845	protein_coding	1.043	0.670-1.626	0.85085
AL359258.3	ENSG00000280186	TEC	1.002	0.643-1.562	0.991911
AC104316.2	ENSG00000259631	lncRNA	0.967	0.621-1.505	0.881731
ATP6AP2	ENSG00000182220	protein_coding	1.332	0.853-2.080	0.207208
RN7SL714P	ENSG00000241757	misc_RNA
AP001207.1	ENSG00000253153	processed_pseudogene	1.201	0.769-1.875	0.42104
ATP23	ENSG00000166896	protein_coding	1.410	0.903-2.200	0.130653
PLIN4	ENSG00000167676	protein_coding	0.736	0.473-1.147	0.175688
AC008079.1	ENSG00000280007	lncRNA	0.812	0.520-1.268	0.359021
MTND4P24	ENSG00000232177	processed_pseudogene	1.775	1.130-2.788	0.0127856
AC244100.3	ENSG00000275944	lncRNA	0.791	0.508-1.231	0.29859
Y_RNA	ENSG00000201683	misc_RNA
AL035411.1	ENSG00000185839	processed_pseudogene	1.434	0.911-2.256	0.119072
AL157944.1	ENSG00000233290	lncRNA
DSCR4-IT1	ENSG00000223608	lncRNA
HMGN2P10	ENSG00000231261	processed_pseudogene	1.224	0.785-1.907	0.372801
ARL17B	ENSG00000228696	protein_coding	1.218	0.783-1.896	0.381305
RLIMP1	ENSG00000229456	processed_pseudogene	1.120	0.720-1.743	0.6156
COPS5P1	ENSG00000213187	processed_pseudogene
Y_RNA	ENSG00000207176	misc_RNA	1.604	1.027-2.507	0.0379729
MIR129-2	ENSG00000199077	miRNA
PLP2	ENSG00000102007	protein_coding	1.145	0.733-1.789	0.551935
AC011506.1	ENSG00000242411	processed_pseudogene	1.175	0.752-1.835	0.479445
TREH	ENSG00000118094	protein_coding	0.698	0.447-1.088	0.112485
AL049861.1	ENSG00000270507	processed_pseudogene
NOP16	ENSG00000048162	protein_coding	0.864	0.554-1.348	0.519343
GNA12	ENSG00000146535	protein_coding	0.756	0.485-1.178	0.216974
HEY2	ENSG00000135547	protein_coding	1.068	0.685-1.664	0.772255
ACOX2	ENSG00000168306	protein_coding	1.229	0.790-1.912	0.361182
AP000542.3	ENSG00000280341	lncRNA
INTS13	ENSG00000064102	protein_coding	0.814	0.522-1.267	0.361554
PROSER2	ENSG00000148426	protein_coding	0.839	0.536-1.313	0.442358
PPP1R7	ENSG00000115685	protein_coding	1.224	0.786-1.906	0.372081
AC119150.1	ENSG00000249916	lncRNA	0.891	0.572-1.389	0.610369
AC099791.2	ENSG00000271200	lncRNA	1.340	0.860-2.088	0.195999
Metazoa_SRP	ENSG00000276669	misc_RNA
AP001468.1	ENSG00000228404	lncRNA
AC008662.2	ENSG00000253538	lncRNA
MIR6720	ENSG00000275859	miRNA
AC020703.1	ENSG00000249309	lncRNA
OR51E2	ENSG00000167332	protein_coding	0.583	0.372-0.914	0.0186829
AP002992.1	ENSG00000255236	lncRNA	1.567	1.002-2.452	0.0491184
MTND4P31	ENSG00000235382	processed_pseudogene
CYP2E1	ENSG00000130649	protein_coding	0.896	0.575-1.396	0.628339
PES1	ENSG00000100029	protein_coding	1.017	0.653-1.583	0.941
ADAM20P2	ENSG00000248574	processed_pseudogene
USP3-AS1	ENSG00000259248	lncRNA	1.000	0.641-1.560	0.998335
IGLC7	ENSG00000211685	IG_C_gene	0.818	0.526-1.273	0.37374
AC078899.3	ENSG00000268620	unprocessed_pseudogene
MIR516A2	ENSG00000207620	miRNA
AP002990.1	ENSG00000255508	protein_coding	1.368	0.877-2.134	0.167154
HSDL2	ENSG00000119471	protein_coding	1.043	0.669-1.623	0.853731
RNU6-919P	ENSG00000252540	snRNA
LINC01548	ENSG00000229086	lncRNA
RPS13P2	ENSG00000228929	processed_pseudogene	1.131	0.725-1.763	0.587246
RPL31P9	ENSG00000264054	processed_pseudogene
LINC00395	ENSG00000231061	lncRNA
STARD5	ENSG00000172345	protein_coding	1.164	0.747-1.816	0.501751
IGHV3-74	ENSG00000224650	IG_V_gene	0.962	0.618-1.498	0.864136
AL162425.1	ENSG00000236461	lncRNA
PTCD3	ENSG00000132300	protein_coding	0.918	0.589-1.430	0.705002
ABHD17AP4	ENSG00000229107	processed_pseudogene	0.936	0.600-1.458	0.769352
TRAV5	ENSG00000211779	TR_V_gene	1.303	0.835-2.033	0.244147
TSPEAR	ENSG00000175894	protein_coding	1.247	0.799-1.945	0.33067
AC011487.1	ENSG00000213777	transcribed_processed_pseudogene	1.225	0.786-1.908	0.370387
LINC01874	ENSG00000223985	lncRNA
CYP2D6	ENSG00000100197	protein_coding	1.291	0.830-2.009	0.257383
FLYWCH2	ENSG00000162076	protein_coding	0.968	0.621-1.509	0.884963
NTM	ENSG00000182667	protein_coding	1.468	0.936-2.303	0.0948118
SERF1AP1	ENSG00000250813	processed_pseudogene
ZFP91P1	ENSG00000274010	processed_pseudogene	1.151	0.739-1.792	0.532921
AC091489.2	ENSG00000260933	processed_pseudogene
IFNA1	ENSG00000197919	protein_coding	0.713	0.456-1.115	0.137978
DLGAP1-AS4	ENSG00000263878	lncRNA
LCT-AS1	ENSG00000226806	lncRNA	1.083	0.696-1.685	0.723787
ZDHHC20P3	ENSG00000255460	processed_pseudogene
AC008736.2	ENSG00000267567	lncRNA	1.165	0.749-1.814	0.497784
AC010387.1	ENSG00000250694	lncRNA
RN7SL177P	ENSG00000242976	misc_RNA
LINC01771	ENSG00000225675	lncRNA	1.023	0.658-1.590	0.920602
AC093890.1	ENSG00000249741	processed_pseudogene	0.930	0.598-1.447	0.747367
RNY1P5	ENSG00000206617	misc_RNA
SNORA72	ENSG00000207249	snoRNA
AC091027.2	ENSG00000266586	lncRNA
AC103808.1	ENSG00000264212	lncRNA
ZNF551	ENSG00000204519	protein_coding	1.054	0.675-1.646	0.816749
RNVU1-24	ENSG00000201699	snRNA
RPL41	ENSG00000229117	protein_coding	0.729	0.464-1.146	0.170749
ELOCP13	ENSG00000225716	processed_pseudogene
RN7SKP132	ENSG00000251810	misc_RNA
SERPINB3	ENSG00000057149	protein_coding	0.703	0.448-1.102	0.124747
RNU4-73P	ENSG00000200034	snRNA
AC108706.1	ENSG00000277746	processed_pseudogene
ASB2	ENSG00000100628	protein_coding	0.871	0.559-1.357	0.541958
RNU7-105P	ENSG00000251919	snRNA
RPS6P16	ENSG00000243250	processed_pseudogene	1.099	0.704-1.714	0.678669
AP005328.1	ENSG00000272461	lncRNA	1.148	0.737-1.788	0.541851
CD1C	ENSG00000158481	protein_coding	0.889	0.570-1.386	0.603824
WFDC6	ENSG00000243543	protein_coding
AL035410.2	ENSG00000271419	processed_pseudogene
DDX55P1	ENSG00000270863	processed_pseudogene	0.968	0.622-1.505	0.884276
MZT2A	ENSG00000173272	protein_coding	1.076	0.691-1.676	0.74473
MIR548C	ENSG00000207546	miRNA	1.011	0.647-1.580	0.961284
FOXO1B	ENSG00000214295	processed_pseudogene
EXOSC7	ENSG00000075914	protein_coding	0.924	0.594-1.437	0.725256
RNA5SP237	ENSG00000222346	rRNA_pseudogene
AP003031.3	ENSG00000254814	lncRNA	0.898	0.576-1.402	0.636371
TPI1P4	ENSG00000225455	processed_pseudogene	1.519	0.973-2.371	0.0657288
OGDHL	ENSG00000197444	protein_coding	0.952	0.611-1.484	0.828632
AL117382.3	ENSG00000233376	lncRNA	0.929	0.595-1.450	0.744872
IL12A	ENSG00000168811	protein_coding	1.094	0.702-1.705	0.690775
LINC01299	ENSG00000254081	lncRNA
FGFBP1	ENSG00000137440	protein_coding	0.928	0.595-1.447	0.740509
BRD9P2	ENSG00000249908	transcribed_unprocessed_pseudogene	1.143	0.735-1.778	0.552725
RN7SL150P	ENSG00000240626	misc_RNA
RN7SKP7	ENSG00000222472	misc_RNA
FAM86C1P	ENSG00000158483	transcribed_unprocessed_pseudogene	0.855	0.550-1.330	0.487425
HNRNPA1P40	ENSG00000212961	processed_pseudogene	1.203	0.772-1.875	0.414029
MATN3	ENSG00000132031	protein_coding	1.023	0.658-1.591	0.919742
AL021578.1	ENSG00000275894	lncRNA	0.660	0.421-1.033	0.0687672
AP001610.3	ENSG00000232806	lncRNA	1.079	0.693-1.678	0.737362
PIGA	ENSG00000165195	protein_coding	1.335	0.855-2.085	0.20368
AP002512.1	ENSG00000254411	processed_pseudogene
AP006565.1	ENSG00000265737	lncRNA
AC107074.1	ENSG00000249184	lncRNA
MNT	ENSG00000070444	protein_coding	0.579	0.368-0.909	0.0175561
AC009145.3	ENSG00000260694	lncRNA
AL354794.2	ENSG00000236998	processed_pseudogene	1.247	0.799-1.947	0.331272
MSANTD3	ENSG00000066697	protein_coding	1.020	0.654-1.591	0.929992
AC104333.2	ENSG00000236317	processed_pseudogene	0.975	0.626-1.518	0.909855
WDR45BP1	ENSG00000265574	processed_pseudogene	1.023	0.658-1.592	0.917911
LINC01776	ENSG00000226053	lncRNA
AL139130.1	ENSG00000237390	lncRNA	1.485	0.951-2.320	0.0819429
OR2V2	ENSG00000182613	protein_coding
PLOD1	ENSG00000083444	protein_coding	1.200	0.768-1.873	0.423292
SNCA-AS1	ENSG00000247775	lncRNA	1.050	0.675-1.633	0.829336
CLPSL2	ENSG00000196748	protein_coding	1.561	1.000-2.436	0.0498916
PSMB3P2	ENSG00000235444	processed_pseudogene	1.295	0.831-2.019	0.253981
Y_RNA	ENSG00000200883	misc_RNA	0.750	0.481-1.171	0.205632
LINC02481	ENSG00000246526	lncRNA	1.032	0.661-1.612	0.888218
AL049636.1	ENSG00000236674	processed_pseudogene	0.897	0.577-1.395	0.62963
RNA5S10	ENSG00000199910	rRNA
RNU6-464P	ENSG00000253026	snRNA
AC244502.3	ENSG00000259042	lncRNA
CD79B	ENSG00000007312	protein_coding	0.932	0.599-1.450	0.755905
AC091812.2	ENSG00000273720	processed_pseudogene	1.033	0.664-1.608	0.884219
SNORD42	ENSG00000202440	snoRNA
FARS2	ENSG00000145982	protein_coding	0.729	0.467-1.140	0.165904
AC020656.2	ENSG00000274979	lncRNA	0.993	0.636-1.549	0.974532
DDX60L	ENSG00000181381	protein_coding	0.892	0.574-1.388	0.613721
RN7SL802P	ENSG00000277506	misc_RNA
VNN2	ENSG00000112303	protein_coding	0.818	0.526-1.274	0.374469
SH3D21	ENSG00000214193	protein_coding	0.750	0.481-1.169	0.20439
RNU6-1307P	ENSG00000212314	snRNA
IGHJ1P	ENSG00000227335	IG_J_pseudogene
LINC01219	ENSG00000232987	lncRNA	0.753	0.482-1.177	0.213787
PRKAG2-AS1	ENSG00000239911	lncRNA	0.983	0.631-1.531	0.938729
LINC01994	ENSG00000241098	lncRNA	0.989	0.636-1.539	0.962382
RCN3	ENSG00000142552	protein_coding	1.088	0.698-1.695	0.710508
PPP4C	ENSG00000149923	protein_coding	1.046	0.672-1.629	0.841263
COX6CP17	ENSG00000235141	processed_pseudogene
AC003101.3	ENSG00000278977	TEC
AL121929.1	ENSG00000226431	lncRNA
MIR638	ENSG00000207972	miRNA
JAKMIP3	ENSG00000188385	protein_coding	1.057	0.678-1.649	0.80611
AL365440.1	ENSG00000231434	processed_pseudogene	1.661	1.057-2.608	0.027747
AC099494.1	ENSG00000279410	TEC	0.963	0.618-1.499	0.866928
AC004233.2	ENSG00000272079	lncRNA	1.128	0.724-1.758	0.594034
ALDOA	ENSG00000149925	protein_coding	0.904	0.580-1.410	0.657754
AC023866.2	ENSG00000254222	lncRNA
CTAGE6	ENSG00000271321	protein_coding	0.954	0.613-1.483	0.832743
NCEH1	ENSG00000144959	protein_coding	1.508	0.961-2.367	0.073787
SMARCC2	ENSG00000139613	protein_coding	1.045	0.671-1.626	0.8463
RFX4	ENSG00000111783	protein_coding	0.884	0.568-1.377	0.585378
NRAP	ENSG00000197893	protein_coding	1.074	0.689-1.673	0.753274
NPM1P19	ENSG00000223864	processed_pseudogene	1.411	0.901-2.210	0.13245
RCAN3	ENSG00000117602	protein_coding	1.098	0.706-1.708	0.677923
RNU6-18P	ENSG00000207257	snRNA
GALC	ENSG00000054983	protein_coding	0.857	0.551-1.333	0.493482
ZBTB21	ENSG00000173276	protein_coding	0.699	0.447-1.092	0.115522
MIR548AM	ENSG00000265144	miRNA	1.246	0.800-1.940	0.331092
KBTBD8	ENSG00000163376	protein_coding	0.780	0.501-1.215	0.272309
MIR574	ENSG00000207944	miRNA	0.898	0.576-1.398	0.632603
ZNF451	ENSG00000112200	protein_coding	1.088	0.698-1.694	0.710526
AC012506.2	ENSG00000223634	lncRNA
AC007557.2	ENSG00000231597	lncRNA
LCN6	ENSG00000267206	protein_coding	0.626	0.401-0.975	0.0384511
MED31	ENSG00000108590	protein_coding	0.978	0.629-1.521	0.921272
RNF24	ENSG00000101236	protein_coding	0.946	0.607-1.475	0.807478
BCL7C	ENSG00000099385	protein_coding	0.944	0.603-1.478	0.799668
SNORD114-6	ENSG00000201263	snoRNA
AC098851.1	ENSG00000250990	lncRNA	0.903	0.580-1.407	0.651758
DROSHA	ENSG00000113360	protein_coding	0.999	0.642-1.554	0.995798
AC087499.6	ENSG00000264874	processed_pseudogene
MIR569	ENSG00000207963	miRNA
LEMD2	ENSG00000161904	protein_coding	1.006	0.645-1.569	0.978803
BTLA	ENSG00000186265	protein_coding	0.822	0.528-1.280	0.385856
RNA5-8SP7	ENSG00000200313	rRNA_pseudogene
TSPAN19	ENSG00000231738	protein_coding	0.892	0.573-1.388	0.612289
IGLC3	ENSG00000211679	IG_C_gene	0.795	0.510-1.239	0.311163
TRAJ36	ENSG00000276699	TR_J_gene
PRDM10	ENSG00000170325	protein_coding	0.798	0.513-1.242	0.317226
LINC01686	ENSG00000261504	lncRNA	1.165	0.748-1.814	0.499223
RNU6-78P	ENSG00000199767	snRNA
DUX4L11	ENSG00000278761	unprocessed_pseudogene
AC015712.1	ENSG00000232386	lncRNA	1.617	1.034-2.529	0.0352186
AC137803.1	ENSG00000277770	unprocessed_pseudogene
AL022316.1	ENSG00000230107	lncRNA	0.893	0.568-1.403	0.622862
AC008738.4	ENSG00000267714	lncRNA
UQCRB	ENSG00000156467	protein_coding	1.312	0.841-2.046	0.231614
U8	ENSG00000212144	snoRNA
MIR3117	ENSG00000264720	miRNA	1.137	0.728-1.776	0.571747
DIPK1B	ENSG00000165716	protein_coding	1.107	0.711-1.723	0.651806
Z98742.1	ENSG00000230248	lncRNA
MRPL20-AS1	ENSG00000224870	lncRNA	0.819	0.526-1.276	0.377251
RNF5	ENSG00000204308	protein_coding	0.974	0.626-1.515	0.906379
ONECUT1	ENSG00000169856	protein_coding	1.190	0.765-1.850	0.441293
AC091946.2	ENSG00000272130	lncRNA	0.959	0.615-1.495	0.851856
MIR217	ENSG00000207548	miRNA
POTEC	ENSG00000183206	protein_coding
RN7SL49P	ENSG00000265802	misc_RNA	1.565	1.000-2.448	0.049795
BNIP3P32	ENSG00000268830	processed_pseudogene
ITFG1-AS1	ENSG00000260281	lncRNA	0.825	0.529-1.287	0.396998
CCDC63	ENSG00000173093	protein_coding	1.893	1.208-2.968	0.0053683
CDK8	ENSG00000132964	protein_coding	1.261	0.807-1.969	0.307872
USP9YP34	ENSG00000233378	unprocessed_pseudogene
Z98949.2	ENSG00000232464	lncRNA
AL162386.2	ENSG00000234740	lncRNA	1.163	0.747-1.812	0.502634
AL606490.5	ENSG00000231603	processed_pseudogene
PCBP3	ENSG00000183570	protein_coding	1.065	0.682-1.663	0.780702
LAMA1	ENSG00000101680	protein_coding	1.531	0.978-2.398	0.0627173
DEFB4B	ENSG00000177257	protein_coding	0.979	0.628-1.524	0.924138
TAF9B	ENSG00000187325	protein_coding	1.438	0.913-2.265	0.117539
PLK3	ENSG00000173846	protein_coding	0.750	0.482-1.168	0.203205
DOC2A	ENSG00000149927	protein_coding	1.211	0.777-1.886	0.398525
ULK4P1	ENSG00000261279	transcribed_unprocessed_pseudogene
MPLKIP	ENSG00000168303	protein_coding	1.088	0.697-1.699	0.710764
RN7SL144P	ENSG00000242559	misc_RNA	0.996	0.640-1.549	0.984494
LIPJ	ENSG00000204022	protein_coding	0.869	0.558-1.352	0.533277
RIC8B	ENSG00000111785	protein_coding	1.170	0.751-1.824	0.486873
TRAJ23	ENSG00000211866	TR_J_gene
RPL32P31	ENSG00000213128	processed_pseudogene	1.153	0.740-1.797	0.52807
TRIM51	ENSG00000124900	protein_coding
RNU6-940P	ENSG00000200303	snRNA
WNK4	ENSG00000126562	protein_coding	1.045	0.670-1.632	0.845002
Y_RNA	ENSG00000201501	misc_RNA	0.907	0.582-1.412	0.664234
RPL19P14	ENSG00000240870	processed_pseudogene	1.417	0.906-2.215	0.12647
AP002392.1	ENSG00000256098	processed_pseudogene
LNPEP	ENSG00000113441	protein_coding	1.442	0.919-2.263	0.111703
AP002518.1	ENSG00000256195	lncRNA	1.217	0.781-1.896	0.386731
LINC01562	ENSG00000203356	lncRNA	1.579	1.009-2.470	0.0456261
AC021146.8	ENSG00000251236	unprocessed_pseudogene
AL121757.2	ENSG00000266908	lncRNA
AC079340.2	ENSG00000251377	lncRNA	0.832	0.533-1.298	0.417816
PXT1	ENSG00000179165	protein_coding	1.162	0.746-1.809	0.507358
RNU6-461P	ENSG00000201065	snRNA
MRPL22	ENSG00000082515	protein_coding	1.121	0.716-1.757	0.617811
FAM205BP	ENSG00000257198	transcribed_unprocessed_pseudogene	0.918	0.589-1.432	0.706939
LINC02618	ENSG00000242104	transcribed_unitary_pseudogene	1.266	0.813-1.973	0.296637
MIR6737	ENSG00000276584	miRNA
ARPC3P5	ENSG00000214027	processed_pseudogene	1.492	0.952-2.338	0.0809893
AC012366.1	ENSG00000278060	lncRNA	0.864	0.555-1.344	0.516412
AL391416.1	ENSG00000219951	processed_pseudogene	1.849	1.177-2.905	0.00764036
NCAN	ENSG00000130287	protein_coding	1.377	0.883-2.149	0.158656
AC244131.1	ENSG00000256657	unprocessed_pseudogene	1.200	0.770-1.868	0.420796
IGHV1OR15-3	ENSG00000271288	IG_V_pseudogene
AC017053.1	ENSG00000234275	lncRNA
AL138767.2	ENSG00000223761	lncRNA
RNU4-22P	ENSG00000222990	snRNA	0.900	0.578-1.399	0.639037
AC011491.2	ENSG00000269444	lncRNA	1.139	0.732-1.772	0.565063
IGLVV-66	ENSG00000254075	IG_V_pseudogene
RNU6-787P	ENSG00000206759	snRNA
EEF1A1P11	ENSG00000228502	processed_pseudogene	0.920	0.589-1.436	0.712897
CDRT15P1	ENSG00000141028	unprocessed_pseudogene	0.569	0.363-0.892	0.0139256
AC073188.6	ENSG00000268181	lncRNA
ALG3P1	ENSG00000251568	processed_pseudogene	1.385	0.889-2.157	0.149882
DOCK10	ENSG00000135905	protein_coding	0.956	0.614-1.488	0.840804
MTND2P5	ENSG00000224354	processed_pseudogene	1.445	0.921-2.266	0.10905
AC027228.1	ENSG00000259474	lncRNA	1.088	0.699-1.694	0.709675
LINC01592	ENSG00000253658	lncRNA	0.909	0.583-1.416	0.673511
AC011195.1	ENSG00000266561	processed_pseudogene
AL136985.1	ENSG00000231740	lncRNA
GABRA3	ENSG00000011677	protein_coding	0.794	0.509-1.239	0.310209
DHDDS	ENSG00000117682	protein_coding	1.007	0.647-1.565	0.976747
RPL9P31	ENSG00000239659	processed_pseudogene
AC009704.2	ENSG00000276934	lncRNA	0.786	0.504-1.227	0.28984
C10orf90	ENSG00000154493	protein_coding	1.196	0.769-1.861	0.426742
AC006042.1	ENSG00000227719	lncRNA	0.922	0.589-1.445	0.724612
AC244636.2	ENSG00000233139	processed_pseudogene	1.039	0.667-1.618	0.865017
MGA	ENSG00000174197	protein_coding	0.940	0.604-1.462	0.783359
AL008636.1	ENSG00000280224	lncRNA	0.785	0.503-1.223	0.284539
CTNNA1P1	ENSG00000249026	processed_pseudogene	0.994	0.639-1.547	0.98019
AP003122.2	ENSG00000254971	lncRNA
Y_RNA	ENSG00000239180	misc_RNA
RMI2	ENSG00000175643	protein_coding	1.052	0.676-1.637	0.821139
LINC01620	ENSG00000168746	lncRNA
GALNT16	ENSG00000100626	protein_coding	1.397	0.894-2.181	0.142122
FAM207BP	ENSG00000228797	processed_pseudogene	1.144	0.734-1.782	0.55328
Y_RNA	ENSG00000206717	misc_RNA
AC090515.5	ENSG00000259402	lncRNA	0.767	0.490-1.201	0.246082
PRR23A	ENSG00000206260	protein_coding
LINC01036	ENSG00000230426	lncRNA
ARFGEF1	ENSG00000066777	protein_coding	1.048	0.673-1.633	0.834224
VPS45	ENSG00000136631	protein_coding	1.353	0.866-2.112	0.184189
AC147055.4	ENSG00000251101	processed_pseudogene
AC104417.2	ENSG00000261710	lncRNA
LINC02281	ENSG00000257748	lncRNA
PGAM1P3	ENSG00000230274	processed_pseudogene
NLGN3	ENSG00000196338	protein_coding	1.165	0.745-1.822	0.502192
AIDAP2	ENSG00000251429	transcribed_processed_pseudogene	1.222	0.782-1.909	0.377951
AC130324.1	ENSG00000263531	lncRNA	0.725	0.465-1.129	0.154868
CCNYL5	ENSG00000230039	processed_pseudogene	1.293	0.828-2.019	0.259177
ITGB6	ENSG00000115221	protein_coding	0.700	0.449-1.093	0.11682
USP18	ENSG00000184979	protein_coding	1.171	0.747-1.835	0.49123
RPL21P11	ENSG00000242571	processed_pseudogene	1.281	0.821-1.997	0.274891
AC093297.2	ENSG00000272335	lncRNA	0.973	0.625-1.515	0.903924
GDF9	ENSG00000164404	protein_coding	1.513	0.968-2.364	0.0689328
AL161756.2	ENSG00000271511	processed_pseudogene	1.055	0.678-1.643	0.812099
RNA5SP183	ENSG00000199322	rRNA_pseudogene
LPCAT3	ENSG00000111684	protein_coding	0.968	0.620-1.512	0.887226
RPL29P2	ENSG00000240480	transcribed_processed_pseudogene	1.066	0.684-1.661	0.777496
SOSTDC1	ENSG00000171243	protein_coding	0.869	0.557-1.356	0.536471
ZNF850	ENSG00000267041	protein_coding	1.030	0.662-1.601	0.896619
AC074344.2	ENSG00000250180	lncRNA
AC079140.4	ENSG00000251535	processed_pseudogene	0.983	0.632-1.530	0.939859
DNAJB5P1	ENSG00000230335	processed_pseudogene
ATP5F1AP10	ENSG00000277297	processed_pseudogene	1.076	0.691-1.674	0.746212
RN7SKP297	ENSG00000223202	misc_RNA
HMGB1P30	ENSG00000244089	processed_pseudogene
MT-RNR1	ENSG00000211459	Mt_rRNA	0.951	0.611-1.479	0.822086
AC097505.1	ENSG00000272995	lncRNA	1.311	0.841-2.042	0.231473
Z97353.1	ENSG00000231369	processed_pseudogene	1.540	0.977-2.429	0.0630648
AC024132.2	ENSG00000251080	lncRNA
MTND3P5	ENSG00000251353	unprocessed_pseudogene	1.000	0.640-1.563	0.999353
CAND1	ENSG00000111530	protein_coding	1.179	0.755-1.841	0.468601
KCNJ5	ENSG00000120457	protein_coding	1.011	0.650-1.572	0.962006
SKP1P1	ENSG00000231234	transcribed_processed_pseudogene	1.750	1.109-2.763	0.0162353
TTTY6	ENSG00000131538	lncRNA
AC131956.1	ENSG00000250034	lncRNA
AC006115.1	ENSG00000268407	processed_pseudogene
KCNJ11	ENSG00000187486	protein_coding	1.601	1.019-2.516	0.0412418
LINC02012	ENSG00000272989	lncRNA	1.096	0.704-1.708	0.684483
AL359643.2	ENSG00000271978	lncRNA	0.880	0.565-1.370	0.571053
PLEKHM1P1	ENSG00000214176	transcribed_unprocessed_pseudogene	0.923	0.593-1.438	0.724637
CRYBB1	ENSG00000100122	protein_coding	1.317	0.845-2.053	0.22421
RNU6-188P	ENSG00000201077	snRNA	0.865	0.555-1.347	0.520034
CAPN3	ENSG00000092529	protein_coding	0.619	0.396-0.968	0.0354036
MEP1A	ENSG00000112818	protein_coding	0.961	0.616-1.500	0.860381
Y_RNA	ENSG00000200842	misc_RNA	1.305	0.837-2.035	0.239605
AGXT2	ENSG00000113492	protein_coding	0.848	0.545-1.319	0.465056
TRAF3IP2	ENSG00000056972	protein_coding	0.613	0.391-0.962	0.0331496
POGK	ENSG00000143157	protein_coding	0.940	0.605-1.462	0.783732
OR5M8	ENSG00000181371	protein_coding
AC005674.1	ENSG00000250413	lncRNA	1.075	0.691-1.673	0.748602
AC018630.2	ENSG00000275778	protein_coding	1.002	0.644-1.558	0.993497
SMARCC1	ENSG00000173473	protein_coding	0.909	0.584-1.413	0.670418
AC021736.1	ENSG00000253735	lncRNA
PRKACB	ENSG00000142875	protein_coding	0.791	0.508-1.233	0.300401
RN7SL843P	ENSG00000239547	misc_RNA
AL390023.1	ENSG00000237478	processed_pseudogene
CLCA4	ENSG00000016602	protein_coding	0.809	0.518-1.263	0.351433
RNU2-60P	ENSG00000253099	snRNA
RHOT1P2	ENSG00000203616	processed_pseudogene	0.976	0.624-1.527	0.914892
HOOK3	ENSG00000168172	protein_coding	1.165	0.748-1.814	0.499231
AC104164.2	ENSG00000240097	processed_pseudogene	1.189	0.763-1.850	0.444493
SNHG27	ENSG00000251676	lncRNA
AL133271.1	ENSG00000256709	processed_pseudogene
RPL26P15	ENSG00000233829	processed_pseudogene	0.817	0.521-1.281	0.378131
DHX15	ENSG00000109606	protein_coding	0.861	0.553-1.340	0.506515
AC106745.1	ENSG00000261363	lncRNA
SETP15	ENSG00000226536	processed_pseudogene
RBMS3-AS1	ENSG00000235593	lncRNA
BIRC6-AS2	ENSG00000279897	transcribed_unprocessed_pseudogene	1.065	0.684-1.658	0.781625
RPL36AP48	ENSG00000213180	processed_pseudogene	0.902	0.580-1.404	0.648493
WBP2NL	ENSG00000183066	protein_coding	1.034	0.664-1.608	0.883365
RNU6V	ENSG00000206832	snRNA	0.840	0.540-1.308	0.440189
FTLP16	ENSG00000229735	processed_pseudogene
Metazoa_SRP	ENSG00000276746	misc_RNA	1.154	0.741-1.797	0.526437
RNU6-770P	ENSG00000200799	snRNA
AC004923.2	ENSG00000254850	processed_pseudogene	1.188	0.763-1.849	0.446456
FRG1HP	ENSG00000276291	transcribed_unprocessed_pseudogene	1.196	0.768-1.861	0.428814
CCDC188	ENSG00000234409	protein_coding	0.813	0.521-1.268	0.360196
ATAD3C	ENSG00000215915	protein_coding	1.071	0.688-1.668	0.760982
RAD54L	ENSG00000085999	protein_coding	0.904	0.581-1.407	0.655471
AL049844.3	ENSG00000280148	protein_coding
CHORDC1	ENSG00000110172	protein_coding	1.175	0.755-1.828	0.475003
SLC18A2	ENSG00000165646	protein_coding	0.688	0.441-1.072	0.0985754
ARHGEF7-AS2	ENSG00000235875	lncRNA
AL031722.1	ENSG00000260541	lncRNA	0.988	0.634-1.540	0.957461
AC130895.1	ENSG00000258337	lncRNA	0.973	0.625-1.516	0.904714
AC019235.1	ENSG00000248770	unprocessed_pseudogene
DENND5A	ENSG00000184014	protein_coding	0.910	0.585-1.416	0.676664
RPL23AP36	ENSG00000225124	processed_pseudogene	0.980	0.630-1.525	0.928955
AC091435.1	ENSG00000248577	processed_pseudogene
AL023881.1	ENSG00000276984	lncRNA	0.976	0.627-1.518	0.913258
AC245033.3	ENSG00000278603	unprocessed_pseudogene	1.026	0.660-1.597	0.908242
ATP6V0E1	ENSG00000113732	protein_coding	1.293	0.825-2.025	0.262301
XKRYP1	ENSG00000238067	unprocessed_pseudogene
AL353692.3	ENSG00000252891	misc_RNA
BTBD16	ENSG00000138152	protein_coding	0.991	0.637-1.543	0.968123
AL049542.1	ENSG00000230428	transcribed_unprocessed_pseudogene	0.874	0.561-1.360	0.549912
AL592463.1	ENSG00000232896	lncRNA
AC103702.1	ENSG00000257178	lncRNA	1.143	0.734-1.781	0.553603
AC099670.1	ENSG00000213421	processed_pseudogene	1.141	0.732-1.778	0.559775
Y_RNA	ENSG00000201432	misc_RNA	1.071	0.687-1.671	0.761967
AC087627.1	ENSG00000253983	lncRNA	0.826	0.530-1.288	0.399237
DUX4L10	ENSG00000278664	unprocessed_pseudogene
N4BP1	ENSG00000102921	protein_coding	0.735	0.468-1.153	0.180394
ART5	ENSG00000167311	protein_coding	0.882	0.567-1.373	0.579446
TBX19	ENSG00000143178	protein_coding	1.064	0.682-1.660	0.785021
U7	ENSG00000276376	snRNA
CXCR1	ENSG00000163464	protein_coding	0.722	0.463-1.127	0.151638
AC073135.1	ENSG00000236246	unprocessed_pseudogene
AC090791.1	ENSG00000254526	lncRNA
RBMX2P3	ENSG00000223575	processed_pseudogene	1.005	0.646-1.563	0.981214
RNU6-1082P	ENSG00000201444	snRNA
RPL3P4	ENSG00000232573	processed_pseudogene	1.120	0.719-1.743	0.616469
AL023803.1	ENSG00000261431	lncRNA	1.064	0.684-1.655	0.782933
AC023403.1	ENSG00000253164	lncRNA
AC010343.3	ENSG00000250697	lncRNA	0.679	0.434-1.063	0.0902417
AL845433.1	ENSG00000238764	snoRNA
AL732314.6	ENSG00000281849	lncRNA	0.917	0.590-1.427	0.702001
AC092958.2	ENSG00000241792	lncRNA
ISLR2	ENSG00000167178	protein_coding	1.230	0.787-1.921	0.363694
RNU6-377P	ENSG00000251774	snRNA	1.019	0.653-1.590	0.933305
AC009163.3	ENSG00000260092	protein_coding	0.676	0.432-1.059	0.0876045
MYH7	ENSG00000092054	protein_coding	1.128	0.724-1.757	0.594494
PDRG1	ENSG00000088356	protein_coding	1.412	0.904-2.206	0.129545
OR51A1P	ENSG00000176752	unprocessed_pseudogene
P4HA2-AS1	ENSG00000237714	lncRNA	1.014	0.651-1.578	0.951642
SNORA74A	ENSG00000200959	snoRNA	1.244	0.798-1.940	0.335814
REXO1L8P	ENSG00000270971	processed_pseudogene
KC6	ENSG00000267313	lncRNA	0.969	0.622-1.511	0.890053
AKR1C2	ENSG00000151632	protein_coding	1.116	0.716-1.740	0.626514
AC092329.1	ENSG00000269107	lncRNA
AC008750.6	ENSG00000268889	lncRNA	1.026	0.659-1.596	0.910408
ECM1P1	ENSG00000270639	processed_pseudogene
ADCY2	ENSG00000078295	protein_coding	1.248	0.799-1.949	0.329579
RGS20	ENSG00000147509	protein_coding	0.839	0.535-1.314	0.443105
AC112484.2	ENSG00000250796	processed_pseudogene	1.045	0.671-1.627	0.84719
NTAN1P1	ENSG00000270965	processed_pseudogene
RN7SL674P	ENSG00000239899	misc_RNA	1.159	0.741-1.811	0.518391
AC010655.3	ENSG00000272601	transcribed_unprocessed_pseudogene
EIF3I	ENSG00000084623	protein_coding	0.711	0.454-1.112	0.134845
AC092611.1	ENSG00000251455	lncRNA	1.010	0.648-1.574	0.965321
AC093423.1	ENSG00000226394	processed_pseudogene	0.888	0.567-1.391	0.60464
AL352979.2	ENSG00000258985	lncRNA
AL158040.1	ENSG00000221042	ribozyme	0.988	0.634-1.538	0.956
TTLL4	ENSG00000135912	protein_coding	0.702	0.449-1.097	0.120031
TRBV5-5	ENSG00000211725	TR_V_gene	1.013	0.651-1.575	0.955858
HMGB2	ENSG00000164104	protein_coding	1.312	0.841-2.048	0.231343
FKBP4P6	ENSG00000268234	processed_pseudogene	1.654	1.059-2.585	0.0271094
SLC15A5	ENSG00000188991	protein_coding
UBE2N	ENSG00000177889	protein_coding	0.898	0.576-1.400	0.636016
AC090541.1	ENSG00000253270	lncRNA	1.181	0.757-1.843	0.463879
OR51A3P	ENSG00000227023	unprocessed_pseudogene
FAM185A	ENSG00000222011	protein_coding	0.950	0.610-1.481	0.82098
PDE1C	ENSG00000154678	protein_coding	0.945	0.607-1.469	0.800696
SNORD35B	ENSG00000200530	snoRNA
LINC01275	ENSG00000237595	lncRNA	0.915	0.586-1.431	0.697982
SLC25A5P4	ENSG00000234421	processed_pseudogene	1.077	0.691-1.680	0.742858
AC011290.1	ENSG00000227172	lncRNA	1.476	0.948-2.299	0.0850459
RNU1-151P	ENSG00000201142	snRNA
AC010646.1	ENSG00000269095	protein_coding
ABCA1	ENSG00000165029	protein_coding	1.184	0.757-1.850	0.458727
AC087276.1	ENSG00000254577	lncRNA	1.014	0.652-1.576	0.951577
MYLK-AS1	ENSG00000239523	lncRNA	0.924	0.593-1.440	0.7269
URB1-AS1	ENSG00000256073	lncRNA	1.029	0.662-1.601	0.897512
USP17L15	ENSG00000223569	protein_coding
RNU4-53P	ENSG00000222760	snRNA	1.071	0.687-1.670	0.760984
FAM197Y1	ENSG00000224336	unprocessed_pseudogene
NIF3L1	ENSG00000196290	protein_coding	1.361	0.869-2.131	0.177791
ANKRD1	ENSG00000148677	protein_coding	1.538	0.980-2.413	0.0611757
H2BP3	ENSG00000240912	processed_pseudogene	1.027	0.658-1.603	0.906056
MCOLN2	ENSG00000153898	protein_coding	1.011	0.646-1.582	0.960314
MMUT	ENSG00000146085	protein_coding	1.098	0.706-1.708	0.678148
AL137074.1	ENSG00000213669	processed_pseudogene	0.786	0.504-1.227	0.28977
VTA1	ENSG00000009844	protein_coding	1.296	0.832-2.019	0.25085
AC011257.1	ENSG00000253926	lncRNA
SIM2	ENSG00000159263	protein_coding	1.008	0.645-1.575	0.973706
AC074087.1	ENSG00000248847	processed_pseudogene
TIMM9P1	ENSG00000236900	processed_pseudogene	0.886	0.569-1.381	0.593443
LINC02432	ENSG00000248810	lncRNA	1.448	0.926-2.262	0.104274
AC027250.1	ENSG00000276605	processed_pseudogene
AC079331.1	ENSG00000279361	TEC	0.799	0.513-1.244	0.320931
ZCCHC17	ENSG00000121766	protein_coding	0.736	0.470-1.154	0.181407
EML2	ENSG00000125746	protein_coding	0.722	0.463-1.126	0.150468
CSNK1G2-AS1	ENSG00000180846	lncRNA	1.235	0.794-1.923	0.3494
LINC01501	ENSG00000229613	lncRNA
PON1	ENSG00000005421	protein_coding	1.324	0.848-2.069	0.216881
RPSAP32	ENSG00000238075	processed_pseudogene
GPR35	ENSG00000178623	protein_coding	0.909	0.582-1.419	0.67315
PRG4	ENSG00000116690	protein_coding	0.976	0.627-1.518	0.913696
AC118345.1	ENSG00000227293	lncRNA
PCDHGA2	ENSG00000081853	protein_coding	0.927	0.596-1.443	0.738002
AC091152.3	ENSG00000271222	processed_pseudogene
RNU6-302P	ENSG00000202119	snRNA	1.071	0.688-1.668	0.760956
TULP2	ENSG00000104804	protein_coding	1.364	0.876-2.124	0.169546
AC010342.1	ENSG00000226432	processed_pseudogene	1.442	0.920-2.260	0.110818
KATNB1	ENSG00000140854	protein_coding	0.957	0.612-1.497	0.846941
DCDC1	ENSG00000170959	protein_coding	0.997	0.640-1.552	0.987918
RHOXF1-AS1	ENSG00000258545	lncRNA	0.928	0.596-1.443	0.73918
AC027455.1	ENSG00000262708	processed_pseudogene	0.745	0.478-1.161	0.19282
AC244098.1	ENSG00000223377	unprocessed_pseudogene
SLC25A1P2	ENSG00000234467	processed_pseudogene
CICP14	ENSG00000281490	processed_pseudogene	1.030	0.661-1.605	0.895619
AC005832.4	ENSG00000272921	protein_coding	1.329	0.851-2.074	0.210951
S100A12	ENSG00000163221	protein_coding	0.843	0.540-1.315	0.451304
IGHV7-56	ENSG00000253131	IG_V_pseudogene	0.933	0.598-1.455	0.759648
AL357312.1	ENSG00000271322	processed_pseudogene
AC018953.1	ENSG00000253583	lncRNA
DLX6	ENSG00000006377	protein_coding	1.351	0.866-2.107	0.185142
OSBPL9P4	ENSG00000256420	processed_pseudogene	0.975	0.627-1.517	0.911079
AL645568.3	ENSG00000232751	processed_pseudogene	1.513	0.968-2.366	0.0694369
ZNF248	ENSG00000198105	protein_coding	1.264	0.812-1.969	0.2998
CREM	ENSG00000095794	protein_coding	0.969	0.623-1.507	0.890033
CFHR2	ENSG00000080910	protein_coding
AL606462.1	ENSG00000242757	processed_pseudogene
MORF4L1P5	ENSG00000231857	processed_pseudogene
RNU6-524P	ENSG00000206997	snRNA
RPL31P58	ENSG00000243053	processed_pseudogene	0.831	0.534-1.296	0.41478
LINC02173	ENSG00000249613	lncRNA
AL356986.1	ENSG00000270850	processed_pseudogene
LSM6P2	ENSG00000257730	processed_pseudogene
HMGB1P24	ENSG00000275029	transcribed_processed_pseudogene	1.256	0.807-1.956	0.313048
ZDHHC6	ENSG00000023041	protein_coding	1.326	0.848-2.074	0.216481
TRAJ4	ENSG00000211885	TR_J_gene
AL355076.3	ENSG00000258878	processed_pseudogene	1.084	0.695-1.691	0.722047
MTCO2P17	ENSG00000233888	unprocessed_pseudogene
AC020765.4	ENSG00000278725	unprocessed_pseudogene	1.052	0.677-1.636	0.820398
AL159163.1	ENSG00000249141	protein_coding	1.072	0.689-1.668	0.758724
POU6F1	ENSG00000184271	protein_coding	1.314	0.842-2.051	0.228691
CSPG4	ENSG00000173546	protein_coding	0.730	0.466-1.141	0.167457
AL513128.1	ENSG00000233451	lncRNA
A1BG-AS1	ENSG00000268895	lncRNA	0.862	0.554-1.341	0.510235
AC090515.1	ENSG00000242747	processed_pseudogene	1.510	0.958-2.381	0.0757103
AC093248.1	ENSG00000250066	lncRNA
CALML5	ENSG00000178372	protein_coding	1.044	0.669-1.627	0.850639
AC020550.1	ENSG00000231699	processed_pseudogene	1.085	0.696-1.689	0.719429
AC135983.1	ENSG00000206987	snoRNA
BNIP3P20	ENSG00000271704	processed_pseudogene
RPL10AP3	ENSG00000215264	processed_pseudogene	1.132	0.726-1.765	0.584731
SNORA23	ENSG00000201998	snoRNA	0.822	0.527-1.283	0.388219
BIN3	ENSG00000147439	protein_coding	0.496	0.315-0.782	0.00248756
NAV2-AS3	ENSG00000254542	lncRNA	0.948	0.610-1.475	0.813328
B3GNT4	ENSG00000176383	protein_coding	1.125	0.722-1.751	0.603141
AL354676.1	ENSG00000229834	processed_pseudogene
PLP1	ENSG00000123560	protein_coding	1.205	0.773-1.879	0.410969
AC100827.5	ENSG00000278313	unprocessed_pseudogene	1.030	0.662-1.602	0.895981
PAGE2	ENSG00000234068	protein_coding
AC012467.1	ENSG00000271916	lncRNA	1.136	0.728-1.771	0.573969
ANKRD20A1	ENSG00000260691	protein_coding	1.735	1.108-2.717	0.0160781
TSPAN18-AS1	ENSG00000255032	lncRNA
AC008771.1	ENSG00000249042	lncRNA	1.173	0.753-1.827	0.479561
CA3-AS1	ENSG00000253549	lncRNA	0.929	0.597-1.445	0.742492
RTN2	ENSG00000125744	protein_coding	1.675	1.068-2.626	0.0246241
MUPP	ENSG00000237906	transcribed_unprocessed_pseudogene
DNM1P47	ENSG00000259660	transcribed_unprocessed_pseudogene	1.074	0.691-1.671	0.749922
TMED6	ENSG00000157315	protein_coding	0.858	0.550-1.339	0.500633
XYLT2	ENSG00000015532	protein_coding	0.896	0.575-1.397	0.629291
LYZ	ENSG00000090382	protein_coding	1.072	0.686-1.675	0.759774
AC104446.3	ENSG00000280904	snoRNA	0.920	0.591-1.434	0.714183
MIR4421	ENSG00000265538	miRNA
RPL5P20	ENSG00000218643	processed_pseudogene	0.958	0.615-1.492	0.848487
AL109936.2	ENSG00000215381	processed_pseudogene	1.233	0.789-1.927	0.357263
AC117434.1	ENSG00000238026	processed_pseudogene
AL138724.1	ENSG00000272269	lncRNA	0.975	0.626-1.517	0.909819
DDX21	ENSG00000165732	protein_coding	0.682	0.436-1.066	0.0934289
AC103563.4	ENSG00000232594	unprocessed_pseudogene
VAC14	ENSG00000103043	protein_coding	0.993	0.638-1.546	0.97569
AL590965.1	ENSG00000199241	misc_RNA
AC129507.4	ENSG00000262920	lncRNA	0.967	0.619-1.510	0.882759
USP9X	ENSG00000124486	protein_coding	1.150	0.737-1.796	0.53751
STX17	ENSG00000136874	protein_coding	0.811	0.520-1.264	0.35391
ZNF736P2Y	ENSG00000226270	processed_pseudogene
LINC02402	ENSG00000257510	lncRNA
AC112778.1	ENSG00000176812	processed_pseudogene	1.417	0.905-2.220	0.127719
DMD-AS3	ENSG00000236828	lncRNA
AL158824.1	ENSG00000225513	processed_pseudogene	1.279	0.822-1.992	0.275663
SAP30	ENSG00000164105	protein_coding	0.870	0.559-1.354	0.53716
OR7E161P	ENSG00000206014	transcribed_unprocessed_pseudogene	1.144	0.736-1.779	0.55019
ISG20L2	ENSG00000143319	protein_coding	0.875	0.563-1.362	0.555578
RN7SL45P	ENSG00000264862	misc_RNA	1.377	0.880-2.156	0.161447
AC109361.2	ENSG00000250740	lncRNA	1.372	0.874-2.153	0.16888
ZFYVE19	ENSG00000166140	protein_coding	0.870	0.558-1.358	0.540572
AL158168.1	ENSG00000236495	lncRNA
MIR519D	ENSG00000207981	miRNA
AC006452.1	ENSG00000201354	misc_RNA
AC097478.1	ENSG00000274238	lncRNA	0.702	0.450-1.096	0.119608
RN7SKP157	ENSG00000251983	misc_RNA
FGFR3P1	ENSG00000230994	processed_pseudogene
AC103808.2	ENSG00000264595	lncRNA
AC104964.1	ENSG00000253678	lncRNA	1.107	0.710-1.725	0.65437
SDCBPP1	ENSG00000226705	processed_pseudogene	1.216	0.781-1.894	0.385969
RN7SL543P	ENSG00000265918	misc_RNA
RNU6-901P	ENSG00000207323	snRNA
STOX1	ENSG00000165730	protein_coding	1.141	0.732-1.780	0.560145
MIR1323	ENSG00000221017	miRNA
NR2F1	ENSG00000175745	protein_coding	1.058	0.679-1.647	0.804269
ZNF566	ENSG00000186017	protein_coding	1.393	0.892-2.176	0.145211
AL390039.1	ENSG00000213569	processed_pseudogene	1.807	1.150-2.837	0.0102166
U8	ENSG00000212581	snoRNA
KRTAP1-5	ENSG00000221852	protein_coding	0.944	0.607-1.468	0.797552
MORF4L2	ENSG00000123562	protein_coding	1.070	0.685-1.673	0.765663
LINC01145	ENSG00000272419	transcribed_unprocessed_pseudogene	0.919	0.590-1.432	0.709765
MIR5194	ENSG00000264653	miRNA	1.310	0.838-2.049	0.236153
AC124276.2	ENSG00000255400	lncRNA	0.716	0.459-1.118	0.141887
PHKG1P4	ENSG00000229508	unprocessed_pseudogene
LINC02167	ENSG00000261122	lncRNA
PTGS2	ENSG00000073756	protein_coding	0.734	0.471-1.146	0.173705
ZZEF1	ENSG00000074755	protein_coding	0.693	0.444-1.084	0.10821
AC096915.1	ENSG00000226082	processed_pseudogene	0.677	0.434-1.057	0.0862617
AC021188.1	ENSG00000230747	lncRNA	1.060	0.681-1.648	0.79705
RNU6-283P	ENSG00000201658	snRNA
SPZ1	ENSG00000164299	protein_coding	1.069	0.687-1.663	0.767795
ATF4P4	ENSG00000256167	transcribed_processed_pseudogene	1.587	1.013-2.487	0.043881
AP003400.4	ENSG00000279248	TEC
AC010368.1	ENSG00000250886	processed_pseudogene	0.944	0.607-1.470	0.799455
CCDC90B	ENSG00000137500	protein_coding	0.897	0.577-1.396	0.631392
OR8A2P	ENSG00000255510	unprocessed_pseudogene
SYNJ1	ENSG00000159082	protein_coding	0.735	0.473-1.145	0.173339
ASNSP1	ENSG00000248498	transcribed_unprocessed_pseudogene	0.987	0.635-1.536	0.954477
SNHG6	ENSG00000245910	lncRNA	1.009	0.649-1.569	0.968204
MLLT10P2	ENSG00000249462	processed_pseudogene
AC036176.2	ENSG00000267430	processed_pseudogene	0.705	0.451-1.104	0.126758
UBE2Z	ENSG00000159202	protein_coding	1.090	0.700-1.699	0.702504
AC133919.3	ENSG00000277349	unprocessed_pseudogene	1.235	0.794-1.922	0.349038
GSTO3P	ENSG00000232829	processed_pseudogene	1.402	0.898-2.187	0.137005
LINC02573	ENSG00000233236	lncRNA
CDK5RAP2	ENSG00000136861	protein_coding	1.017	0.654-1.582	0.939465
AC011446.2	ENSG00000267598	lncRNA
AC090286.2	ENSG00000212618	snoRNA
AL035634.1	ENSG00000236324	lncRNA	0.716	0.459-1.117	0.141061
CDY22P	ENSG00000229343	unprocessed_pseudogene
MMP8	ENSG00000118113	protein_coding	0.959	0.610-1.506	0.854427
ZNF132	ENSG00000131849	protein_coding	0.730	0.469-1.138	0.164725
NPPB	ENSG00000120937	protein_coding
AC089987.2	ENSG00000258121	lncRNA	0.929	0.595-1.452	0.746923
COX6A1P3	ENSG00000216710	processed_pseudogene
MIR4518	ENSG00000266305	miRNA
AL355472.2	ENSG00000236358	lncRNA	0.813	0.521-1.268	0.360775
MRGPRF-AS1	ENSG00000256508	lncRNA	0.910	0.585-1.417	0.676147
EEF1A1P27	ENSG00000179460	processed_pseudogene	1.457	0.931-2.281	0.0992775
MIR6865	ENSG00000278517	miRNA	0.991	0.637-1.542	0.967824
LINC01944	ENSG00000254299	lncRNA
FOCAD	ENSG00000188352	protein_coding	0.758	0.485-1.183	0.22178
LINC01667	ENSG00000280081	transcribed_processed_pseudogene	1.017	0.653-1.583	0.940557
LINC00680	ENSG00000215190	transcribed_unprocessed_pseudogene	1.001	0.643-1.558	0.997807
RIMKLBP2	ENSG00000225920	processed_pseudogene	1.298	0.832-2.024	0.250532
ICA1	ENSG00000003147	protein_coding	1.103	0.706-1.722	0.66726
MIR4659A	ENSG00000266038	miRNA	0.990	0.636-1.540	0.963384
CYP3A52P	ENSG00000260524	unprocessed_pseudogene
AC013549.3	ENSG00000254688	lncRNA	1.069	0.687-1.664	0.767124
SLC5A10	ENSG00000154025	protein_coding	0.980	0.630-1.524	0.929539
OSBPL5	ENSG00000021762	protein_coding	0.693	0.444-1.081	0.106143
RPL22P23	ENSG00000232379	processed_pseudogene	1.523	0.976-2.375	0.0638911
TCEA1P1	ENSG00000197214	processed_pseudogene
C11orf53	ENSG00000150750	protein_coding	1.249	0.799-1.951	0.329232
RN7SL76P	ENSG00000241959	misc_RNA	1.363	0.867-2.142	0.179564
AC091180.2	ENSG00000248714	lncRNA	1.304	0.838-2.029	0.239812
MYCNOS	ENSG00000233718	lncRNA	1.097	0.701-1.716	0.686051
WIF1	ENSG00000156076	protein_coding	0.994	0.637-1.550	0.977549
AL590648.2	ENSG00000235862	lncRNA
FGFR4	ENSG00000160867	protein_coding	1.100	0.703-1.722	0.67601
AP000941.1	ENSG00000255176	lncRNA	0.750	0.481-1.170	0.204778
snoZ196	ENSG00000281780	snoRNA	1.054	0.678-1.640	0.815184
AC020978.6	ENSG00000262514	lncRNA	0.740	0.474-1.157	0.18708
AC112236.1	ENSG00000261268	lncRNA	0.930	0.596-1.451	0.749423
AP000873.4	ENSG00000254676	lncRNA	0.825	0.530-1.285	0.395684
WDR36	ENSG00000134987	protein_coding	0.936	0.602-1.456	0.770327
TRIM25	ENSG00000121060	protein_coding	0.855	0.549-1.330	0.486188
AP000577.2	ENSG00000280269	TEC	0.872	0.560-1.359	0.545719
AL391380.1	ENSG00000237833	processed_pseudogene	1.220	0.782-1.903	0.380685
OR1J2	ENSG00000197233	protein_coding	1.155	0.741-1.802	0.524578
AL451048.1	ENSG00000229269	lncRNA
AL161722.2	ENSG00000233880	processed_pseudogene
MBOAT1	ENSG00000172197	protein_coding	0.816	0.523-1.272	0.368242
CRB3	ENSG00000130545	protein_coding	0.780	0.499-1.218	0.274658
MCF2L-AS1	ENSG00000235280	lncRNA	1.299	0.831-2.030	0.251379
AL157402.2	ENSG00000261573	lncRNA	1.154	0.742-1.795	0.524791
MRPS36P4	ENSG00000255231	processed_pseudogene	0.837	0.537-1.303	0.430655
LINC01397	ENSG00000258673	lncRNA	1.495	0.957-2.334	0.0773686
XPO4	ENSG00000132953	protein_coding	1.147	0.737-1.785	0.543297
AL109659.1	ENSG00000223720	lncRNA
SEC14L3	ENSG00000100012	protein_coding	0.781	0.500-1.220	0.27766
AC135166.1	ENSG00000253286	lncRNA
TMEM30A	ENSG00000112697	protein_coding	0.854	0.548-1.329	0.482954
BX682237.1	ENSG00000224978	processed_pseudogene
BX649632.1	ENSG00000273249	lncRNA	1.578	1.013-2.458	0.0435141
LINC02595	ENSG00000231566	lncRNA	1.162	0.747-1.808	0.504705
RPS2P16	ENSG00000230799	processed_pseudogene	0.991	0.637-1.543	0.969797
Z83838.1	ENSG00000223730	transcribed_processed_pseudogene	1.395	0.894-2.177	0.142683
AL138721.1	ENSG00000273870	processed_pseudogene	0.776	0.499-1.208	0.262004
RNU2-22P	ENSG00000223198	snRNA	1.401	0.900-2.182	0.135037
ECHDC3	ENSG00000134463	protein_coding	0.833	0.535-1.297	0.4194
ISM1-AS1	ENSG00000226263	lncRNA	1.008	0.648-1.567	0.972596
LINC01594	ENSG00000225328	lncRNA	0.794	0.507-1.241	0.311282
AC012414.5	ENSG00000261048	processed_pseudogene
RFPL4AP1	ENSG00000255238	processed_pseudogene
RPL7P1	ENSG00000214485	processed_pseudogene	1.194	0.766-1.862	0.433506
RNU6-1165P	ENSG00000222051	snRNA	1.018	0.653-1.585	0.938842
WAS	ENSG00000015285	protein_coding	1.301	0.834-2.030	0.246075
AC116353.1	ENSG00000200235	snoRNA
FBXO6	ENSG00000116663	protein_coding	1.317	0.843-2.056	0.22618
AC092839.1	ENSG00000228108	lncRNA	0.867	0.556-1.352	0.529644
ZGRF1	ENSG00000138658	protein_coding	1.052	0.676-1.637	0.821373
AC097522.1	ENSG00000251286	processed_pseudogene
AC244669.2	ENSG00000274642	unprocessed_pseudogene	0.919	0.590-1.432	0.70994
C8orf76	ENSG00000189376	protein_coding	1.125	0.723-1.752	0.600839
MRRFP1	ENSG00000224236	processed_pseudogene	1.408	0.903-2.196	0.131083
OR5BC1P	ENSG00000255218	unprocessed_pseudogene
DDR1	ENSG00000204580	protein_coding	1.011	0.649-1.573	0.962752
AC084211.1	ENSG00000242012	lncRNA
AL137847.3	ENSG00000273806	processed_pseudogene
SPDYE8	ENSG00000273520	protein_coding
AC136932.1	ENSG00000262561	processed_pseudogene
THRAP3P3	ENSG00000235920	processed_pseudogene	1.568	1.002-2.455	0.0491263
MIR8075	ENSG00000277942	miRNA
RNA5SP377	ENSG00000212154	rRNA_pseudogene
RPL17P40	ENSG00000241067	processed_pseudogene	0.892	0.572-1.390	0.613715
Y_RNA	ENSG00000252357	misc_RNA	1.025	0.658-1.598	0.911915
MBL1P	ENSG00000242600	transcribed_unitary_pseudogene	0.943	0.606-1.468	0.794815
RPS3AP41	ENSG00000239481	processed_pseudogene	0.821	0.525-1.283	0.385726
H3P3	ENSG00000234202	processed_pseudogene
AC092114.1	ENSG00000260848	lncRNA
NPHP3-AS1	ENSG00000248724	lncRNA	1.197	0.768-1.864	0.426636
AL590635.1	ENSG00000219867	processed_pseudogene	1.271	0.815-1.980	0.290514
RPL23AP19	ENSG00000229716	processed_pseudogene	1.138	0.730-1.773	0.568045
CDH6	ENSG00000113361	protein_coding	0.934	0.601-1.453	0.762782
MIR7850	ENSG00000277904	miRNA
AL358472.2	ENSG00000272654	lncRNA	0.756	0.484-1.181	0.218589
SPI1	ENSG00000066336	protein_coding	1.440	0.921-2.251	0.110085
SLC16A6P1	ENSG00000232457	transcribed_unprocessed_pseudogene	1.299	0.831-2.030	0.251055
HMGB1P47	ENSG00000249338	processed_pseudogene
PGBD4	ENSG00000182405	protein_coding	0.724	0.463-1.132	0.15657
AP002498.1	ENSG00000254988	lncRNA	0.685	0.438-1.071	0.0968133
ZNF780A	ENSG00000197782	protein_coding	1.180	0.756-1.842	0.465548
SLC25A5P7	ENSG00000218180	processed_pseudogene	1.241	0.792-1.944	0.346026
RNU6-509P	ENSG00000200389	snRNA	0.878	0.564-1.366	0.563398
GULOP	ENSG00000234770	unitary_pseudogene	1.236	0.794-1.923	0.348259
ATOH7	ENSG00000179774	protein_coding	0.993	0.637-1.547	0.973821
AL049646.1	ENSG00000230010	lncRNA	1.150	0.739-1.790	0.534834
OR5AQ1P	ENSG00000184741	transcribed_unprocessed_pseudogene
PNKDP1	ENSG00000228089	processed_pseudogene	1.091	0.702-1.697	0.697948
RNU6-808P	ENSG00000212535	snRNA	1.012	0.650-1.576	0.957289
AC018371.2	ENSG00000266184	processed_pseudogene	0.954	0.614-1.484	0.835926
AL445644.1	ENSG00000233516	lncRNA
AL590004.2	ENSG00000218472	processed_pseudogene	1.162	0.743-1.817	0.511138
AL033384.1	ENSG00000236740	lncRNA	1.036	0.664-1.616	0.876116
RPL23AP63	ENSG00000243721	processed_pseudogene	1.308	0.836-2.046	0.2403
CICP26	ENSG00000233003	unprocessed_pseudogene	1.343	0.862-2.093	0.192233
RPSAP44	ENSG00000220773	processed_pseudogene	0.989	0.636-1.538	0.960348
PPARA	ENSG00000186951	protein_coding	0.840	0.540-1.307	0.44058
BPI	ENSG00000101425	protein_coding	0.933	0.600-1.451	0.756636
AC008737.2	ENSG00000269419	processed_pseudogene
RN7SL864P	ENSG00000239923	misc_RNA
ZNF425	ENSG00000204947	protein_coding	1.209	0.775-1.887	0.402327
AC026770.1	ENSG00000259377	lncRNA	1.334	0.855-2.081	0.20441
AC004232.1	ENSG00000262899	lncRNA
AC021915.2	ENSG00000254314	lncRNA
MIR5000	ENSG00000263909	miRNA	0.987	0.631-1.541	0.952632
ZNF778	ENSG00000170100	protein_coding	1.382	0.881-2.167	0.159527
PRB2	ENSG00000121335	protein_coding	0.906	0.582-1.409	0.65997
DEFA10P	ENSG00000233531	unprocessed_pseudogene
Y_RNA	ENSG00000273964	misc_RNA
LINC01217	ENSG00000251219	lncRNA
IGHVII-62-1	ENSG00000253747	IG_V_pseudogene
AC055716.1	ENSG00000257343	unprocessed_pseudogene
SNX18P25	ENSG00000249337	processed_pseudogene
SCPEP1	ENSG00000121064	protein_coding	1.339	0.854-2.100	0.203325
TRAV18	ENSG00000211798	TR_V_gene	1.117	0.716-1.742	0.626981
AP003500.1	ENSG00000281386	lncRNA	0.771	0.494-1.203	0.252215
SGCB	ENSG00000163069	protein_coding	0.995	0.640-1.547	0.982945
GC	ENSG00000145321	protein_coding	0.865	0.553-1.352	0.524583
PLIN1	ENSG00000166819	protein_coding	0.695	0.442-1.092	0.11449
HTR1F	ENSG00000179097	protein_coding	0.935	0.600-1.456	0.766179
PAGE2B	ENSG00000238269	protein_coding	1.258	0.807-1.961	0.31085
MIR6815	ENSG00000275167	miRNA
RNA5SP274	ENSG00000222416	rRNA_pseudogene
LINC00293	ENSG00000253314	lncRNA
FBXO28	ENSG00000143756	protein_coding	0.872	0.561-1.357	0.543807
PDIA3	ENSG00000167004	protein_coding	0.919	0.590-1.430	0.707279
AC012615.5	ENSG00000267232	lncRNA
RPF2	ENSG00000197498	protein_coding	0.775	0.497-1.209	0.261101
AC123567.1	ENSG00000257360	processed_pseudogene
LCN1P2	ENSG00000204031	unprocessed_pseudogene
APPL1	ENSG00000157500	protein_coding	0.991	0.637-1.542	0.967905
AC079896.1	ENSG00000231781	lncRNA
AC020908.2	ENSG00000268985	lncRNA
AC025766.1	ENSG00000270133	lncRNA	0.917	0.590-1.427	0.702121
UPF2	ENSG00000151461	protein_coding	1.073	0.689-1.672	0.754303
AL121820.1	ENSG00000258623	lncRNA	0.907	0.583-1.413	0.667432
KRT18P39	ENSG00000224791	processed_pseudogene	1.164	0.745-1.817	0.505392
NRK	ENSG00000123572	protein_coding	0.959	0.616-1.492	0.852915
AC009478.1	ENSG00000225258	lncRNA
VWFP1	ENSG00000241717	transcribed_unprocessed_pseudogene	0.990	0.637-1.539	0.96451
LINC00583	ENSG00000205636	lncRNA
AC020651.1	ENSG00000249474	lncRNA
SLPI	ENSG00000124107	protein_coding	0.747	0.479-1.164	0.197097
AC113398.2	ENSG00000251456	lncRNA	0.832	0.532-1.299	0.417461
VTRNA2-1	ENSG00000270123	vault_RNA	1.150	0.738-1.794	0.537026
RPL35AP33	ENSG00000241334	processed_pseudogene	1.037	0.666-1.613	0.873677
AC129492.7	ENSG00000279152	TEC
AC091849.1	ENSG00000248126	unprocessed_pseudogene	1.462	0.932-2.293	0.0983072
AL109766.1	ENSG00000259137	processed_pseudogene	1.375	0.880-2.147	0.161765
AC087286.2	ENSG00000259367	lncRNA	1.047	0.674-1.629	0.836874
ELL2P3	ENSG00000234765	processed_pseudogene
AC006960.2	ENSG00000237400	lncRNA
ITGB3BP	ENSG00000142856	protein_coding	0.985	0.633-1.534	0.946545
AC022494.1	ENSG00000240477	processed_pseudogene	1.412	0.905-2.202	0.128472
RPS15AP32	ENSG00000242461	processed_pseudogene
GUSBP3	ENSG00000253203	transcribed_unprocessed_pseudogene	0.849	0.545-1.323	0.470338
TOR4A	ENSG00000198113	protein_coding	0.788	0.504-1.233	0.297347
RN7SL520P	ENSG00000240199	misc_RNA	0.959	0.616-1.493	0.853973
MED1	ENSG00000125686	protein_coding	0.800	0.514-1.245	0.32321
AC079926.1	ENSG00000207171	snoRNA	0.710	0.454-1.109	0.132544
AC009039.1	ENSG00000261470	lncRNA
PDCL3P7	ENSG00000256777	processed_pseudogene
LINC02002	ENSG00000263609	lncRNA
CRH	ENSG00000147571	protein_coding
AP003049.1	ENSG00000254890	processed_pseudogene
KLHL10	ENSG00000161594	protein_coding	0.951	0.611-1.480	0.823169
AC003973.1	ENSG00000269504	lncRNA
CLEC5A	ENSG00000258227	protein_coding	1.149	0.738-1.789	0.537341
LINC02088	ENSG00000227685	lncRNA
LINC00559	ENSG00000261446	lncRNA
AL021920.2	ENSG00000280114	unprocessed_pseudogene	1.102	0.704-1.723	0.671648
RBM12	ENSG00000244462	protein_coding	0.888	0.571-1.381	0.598837
PDCD4	ENSG00000150593	protein_coding	1.073	0.689-1.670	0.755644
AL513523.2	ENSG00000231827	transcribed_unprocessed_pseudogene	1.001	0.643-1.557	0.996466
ERO1B	ENSG00000086619	protein_coding	1.400	0.896-2.187	0.139705
IGKJ5	ENSG00000211593	IG_J_gene	0.898	0.576-1.401	0.635749
FP236383.5	ENSG00000281181	lncRNA	0.998	0.639-1.559	0.994433
LINC00838	ENSG00000261683	lncRNA
RBM43	ENSG00000184898	protein_coding	0.863	0.554-1.344	0.514451
AC004129.2	ENSG00000234406	processed_pseudogene
AC079866.1	ENSG00000256399	processed_pseudogene	1.626	1.036-2.552	0.0343557
GS1-24F4.2	ENSG00000245857	lncRNA	1.167	0.749-1.819	0.493844
OR5A2	ENSG00000172324	protein_coding
TTLL1	ENSG00000100271	protein_coding	1.157	0.743-1.802	0.517432
QRFP	ENSG00000188710	protein_coding	1.276	0.819-1.986	0.281181
LINC00905	ENSG00000167459	lncRNA
NPM1P45	ENSG00000265593	processed_pseudogene
LINC02818	ENSG00000231966	lncRNA	0.804	0.515-1.255	0.337361
WDR90	ENSG00000161996	protein_coding	0.861	0.552-1.343	0.509799
MAPK4	ENSG00000141639	protein_coding	0.930	0.598-1.446	0.746205
AC073957.3	ENSG00000273151	lncRNA	1.152	0.737-1.802	0.534029
CASC19	ENSG00000254166	lncRNA	0.965	0.619-1.504	0.875403
AL390786.1	ENSG00000233258	lncRNA
FAM230F	ENSG00000276095	lncRNA
AC018761.1	ENSG00000267004	lncRNA	0.748	0.478-1.169	0.20197
NYAP2	ENSG00000144460	protein_coding	0.729	0.466-1.141	0.166426
PACERR	ENSG00000273129	lncRNA	0.877	0.564-1.365	0.562144
AC026780.2	ENSG00000249984	lncRNA
AC084018.2	ENSG00000274292	lncRNA	1.046	0.672-1.628	0.841123
FO393419.1	ENSG00000231207	processed_pseudogene
AL591846.1	ENSG00000224114	processed_pseudogene	0.561	0.357-0.881	0.0121368
RN7SL716P	ENSG00000263558	misc_RNA	1.108	0.710-1.728	0.651997
AL445220.1	ENSG00000237593	processed_pseudogene	1.025	0.659-1.594	0.912177
PRKAG3	ENSG00000115592	protein_coding	1.452	0.929-2.270	0.101575
AC211433.2	ENSG00000273069	lncRNA	0.648	0.414-1.015	0.0580536
TET1P1	ENSG00000232204	processed_pseudogene
SDAD1	ENSG00000198301	protein_coding	1.013	0.651-1.575	0.95467
MTCO3P21	ENSG00000232752	unprocessed_pseudogene	0.795	0.509-1.243	0.314264
AC091074.1	ENSG00000238819	snoRNA
MTND5P32	ENSG00000259379	processed_pseudogene	1.382	0.886-2.156	0.15369
MARK2P14	ENSG00000231897	unprocessed_pseudogene
MSANTD4	ENSG00000170903	protein_coding	1.010	0.649-1.573	0.963983
HAUS5	ENSG00000249115	protein_coding	1.041	0.668-1.622	0.858981
SBNO2	ENSG00000064932	protein_coding	0.775	0.497-1.210	0.262242
RN7SL545P	ENSG00000274568	misc_RNA
AL596442.1	ENSG00000232197	lncRNA
FCGRT	ENSG00000104870	protein_coding	0.965	0.618-1.505	0.874359
Metazoa_SRP	ENSG00000274860	misc_RNA	1.067	0.686-1.659	0.773936
MED28	ENSG00000118579	protein_coding	1.279	0.821-1.993	0.275818
RNU1-32P	ENSG00000200807	snRNA
KDM4E	ENSG00000235268	protein_coding	1.216	0.781-1.895	0.386163
ZFHX2	ENSG00000136367	protein_coding	1.296	0.828-2.027	0.256444
MRPL40P1	ENSG00000256037	processed_pseudogene	1.358	0.871-2.118	0.177052
FTH1P7	ENSG00000232187	processed_pseudogene	1.441	0.920-2.259	0.110666
Z85996.1	ENSG00000220349	processed_pseudogene	0.591	0.378-0.926	0.0215541
AC026367.3	ENSG00000275759	lncRNA	1.073	0.690-1.670	0.753864
RBM22P4	ENSG00000277769	processed_pseudogene	1.231	0.790-1.919	0.358615
CBY3	ENSG00000204659	protein_coding	1.758	1.120-2.760	0.0142676
BNIP3P13	ENSG00000269154	processed_pseudogene
STXBP5-AS1	ENSG00000233452	lncRNA	0.860	0.553-1.338	0.504253
ZNF622	ENSG00000173545	protein_coding	0.893	0.574-1.390	0.616593
TRAV16	ENSG00000211796	TR_V_gene	1.166	0.748-1.818	0.497266
MYSM1	ENSG00000162601	protein_coding	1.040	0.668-1.618	0.862209
DDX3P1	ENSG00000232928	processed_pseudogene	1.072	0.688-1.669	0.759824
AC022509.1	ENSG00000255750	lncRNA	0.742	0.474-1.160	0.190051
ZNF736P10Y	ENSG00000216824	processed_pseudogene
XACT	ENSG00000241743	lncRNA
AC025750.1	ENSG00000215263	processed_pseudogene	1.567	0.996-2.465	0.0522342
ANXA3	ENSG00000138772	protein_coding	1.146	0.734-1.789	0.549479
AC006330.1	ENSG00000280388	TEC	1.133	0.727-1.764	0.582004
AL365273.2	ENSG00000270099	protein_coding
AC092813.1	ENSG00000225605	lncRNA
RPL9P6	ENSG00000241891	processed_pseudogene
AC084337.1	ENSG00000254595	processed_pseudogene	0.723	0.464-1.125	0.150314
TBC1D3P7	ENSG00000233014	unprocessed_pseudogene
HS3ST3A1	ENSG00000153976	protein_coding	0.750	0.479-1.173	0.2075
CEACAM19	ENSG00000186567	protein_coding	0.950	0.609-1.481	0.820343
PAICSP3	ENSG00000226840	processed_pseudogene	0.993	0.638-1.545	0.974826
LINC02546	ENSG00000255117	lncRNA
AL353804.2	ENSG00000271199	lncRNA	0.930	0.597-1.447	0.746667
VSTM2A	ENSG00000170419	protein_coding	1.043	0.671-1.623	0.850589
SZRD1	ENSG00000055070	protein_coding	0.854	0.548-1.331	0.485225
TDGF1P7	ENSG00000269584	processed_pseudogene
PHACTR3	ENSG00000087495	protein_coding	1.046	0.671-1.630	0.84231
AC005920.1	ENSG00000247011	lncRNA	1.160	0.742-1.816	0.514923
LINC01815	ENSG00000235519	lncRNA
MYL12BP1	ENSG00000260490	processed_pseudogene	1.329	0.850-2.079	0.212131
GPSM2	ENSG00000121957	protein_coding	1.138	0.729-1.778	0.568822
AL158801.2	ENSG00000258413	lncRNA	1.208	0.776-1.882	0.402653
LINC01893	ENSG00000264260	lncRNA
AC013356.3	ENSG00000259364	lncRNA	1.294	0.826-2.029	0.260594
RBM46	ENSG00000151962	protein_coding	0.835	0.537-1.300	0.424852
SLC20A1	ENSG00000144136	protein_coding	0.851	0.544-1.333	0.481488
NPIPB3	ENSG00000169246	protein_coding	1.127	0.724-1.753	0.596448
ADGRA3	ENSG00000152990	protein_coding	1.311	0.842-2.042	0.231015
POLG	ENSG00000140521	protein_coding	0.817	0.524-1.271	0.36954
ADAMTS7P4	ENSG00000218052	transcribed_unprocessed_pseudogene	0.751	0.482-1.170	0.20501
IGF1R	ENSG00000140443	protein_coding	1.001	0.643-1.559	0.995073
AC015813.6	ENSG00000279207	TEC	0.985	0.631-1.537	0.946785
LINC00709	ENSG00000230014	lncRNA
F2RL2	ENSG00000164220	protein_coding	0.862	0.554-1.340	0.509061
RNU5A-8P	ENSG00000200972	snRNA	1.021	0.656-1.588	0.927062
ABCC13	ENSG00000243064	transcribed_unprocessed_pseudogene	1.075	0.689-1.676	0.751271
AL590666.3	ENSG00000237588	lncRNA	0.842	0.540-1.312	0.446468
FCF1P3	ENSG00000239997	processed_pseudogene
SLA	ENSG00000155926	protein_coding	1.192	0.764-1.858	0.438976
OSGEPL1-AS1	ENSG00000253559	lncRNA	1.316	0.842-2.058	0.228387
AC090515.3	ENSG00000259173	processed_pseudogene
RPL38	ENSG00000172809	protein_coding	1.493	0.956-2.332	0.077949
Y_RNA	ENSG00000200494	misc_RNA
AC005828.5	ENSG00000265971	lncRNA	0.912	0.586-1.419	0.68273
PRDM9	ENSG00000164256	protein_coding	0.971	0.624-1.510	0.895629
AC022023.1	ENSG00000273904	ribozyme
AC006338.1	ENSG00000278197	unprocessed_pseudogene
AC006557.6	ENSG00000279352	TEC	0.871	0.560-1.354	0.538446
AC008264.1	ENSG00000224545	processed_pseudogene	1.475	0.945-2.302	0.0873636
PTPN12	ENSG00000127947	protein_coding	0.726	0.465-1.135	0.160526
LINC01285	ENSG00000203650	lncRNA	1.254	0.802-1.961	0.320177
AC133539.1	ENSG00000270385	processed_pseudogene	1.110	0.713-1.726	0.644244
RNASE8	ENSG00000173431	protein_coding
GRAMD4P5	ENSG00000259089	unprocessed_pseudogene
TBC1D3B	ENSG00000274808	protein_coding	1.224	0.785-1.908	0.372594
SNORD114-2	ENSG00000200823	snoRNA
AL121781.1	ENSG00000238282	lncRNA
FGF10	ENSG00000070193	protein_coding	0.937	0.603-1.457	0.77307
ZNF318	ENSG00000171467	protein_coding	0.718	0.461-1.119	0.143516
RHEB	ENSG00000106615	protein_coding	1.251	0.802-1.953	0.323818
RASD2	ENSG00000100302	protein_coding	0.718	0.459-1.123	0.146821
OR7A17	ENSG00000185385	protein_coding
AC025881.1	ENSG00000253499	processed_pseudogene
RPS4XP22	ENSG00000239830	processed_pseudogene	0.927	0.596-1.444	0.73846
PINK1-AS	ENSG00000117242	lncRNA	0.797	0.511-1.242	0.315563
AC008813.1	ENSG00000255875	processed_pseudogene	1.201	0.769-1.875	0.42064
Y_RNA	ENSG00000200998	misc_RNA
AC011933.1	ENSG00000228007	processed_pseudogene	0.980	0.629-1.527	0.928899
LINC02882	ENSG00000251138	lncRNA	1.015	0.649-1.588	0.948247
PRRT2	ENSG00000167371	protein_coding	0.779	0.500-1.213	0.268189
MIR194-1	ENSG00000207624	miRNA	0.990	0.637-1.540	0.965575
AC027279.4	ENSG00000280190	TEC	1.054	0.677-1.642	0.815217
AC023824.1	ENSG00000260073	lncRNA
AC016722.2	ENSG00000228925	lncRNA	1.112	0.713-1.736	0.6388
RNU7-126P	ENSG00000238632	snRNA
AC012063.1	ENSG00000227252	lncRNA	0.814	0.523-1.267	0.362336
LAMTOR5P1	ENSG00000236646	processed_pseudogene	1.256	0.807-1.956	0.312795
ZNF350	ENSG00000256683	protein_coding	1.183	0.760-1.842	0.457393
AP001541.1	ENSG00000279295	TEC
TONSL	ENSG00000160949	protein_coding	1.067	0.686-1.662	0.772957
AC138089.1	ENSG00000229255	lncRNA
KRT8P5	ENSG00000267573	processed_pseudogene	1.105	0.706-1.729	0.661943
ICE2P2	ENSG00000242705	processed_pseudogene	1.124	0.718-1.758	0.610018
AC018659.6	ENSG00000277081	misc_RNA
ZNF664	ENSG00000179195	protein_coding	1.561	0.996-2.447	0.0519558
AC092035.1	ENSG00000227224	processed_pseudogene	0.964	0.619-1.499	0.869443
SNORA70H	ENSG00000206637	snoRNA
AC005088.1	ENSG00000278586	processed_pseudogene	1.067	0.686-1.661	0.772953
IL10RA	ENSG00000110324	protein_coding	0.873	0.561-1.358	0.545992
GNAT2	ENSG00000134183	protein_coding
TYK2	ENSG00000105397	protein_coding	0.716	0.460-1.115	0.139172
PRELID2P1	ENSG00000257336	processed_pseudogene	1.129	0.726-1.755	0.591337
SNORA11D	ENSG00000221475	snoRNA
AC092162.2	ENSG00000230552	lncRNA	0.846	0.543-1.317	0.457918
MIR4266	ENSG00000265965	miRNA
AL139220.2	ENSG00000230615	lncRNA	1.182	0.758-1.842	0.461201
ADCY10P1	ENSG00000161912	transcribed_unprocessed_pseudogene	1.074	0.690-1.670	0.75289
AC084851.3	ENSG00000276637	unprocessed_pseudogene
AC016903.1	ENSG00000236634	lncRNA
AC106772.2	ENSG00000250385	lncRNA	0.650	0.416-1.015	0.0581862
FATE1	ENSG00000147378	protein_coding	0.882	0.566-1.375	0.58005
AL162464.2	ENSG00000258690	lncRNA
FAHD2B	ENSG00000144199	protein_coding	0.922	0.591-1.439	0.720269
AC010186.2	ENSG00000256594	transcribed_unprocessed_pseudogene	1.152	0.737-1.800	0.534345
LINC02823	ENSG00000258100	lncRNA	1.589	1.017-2.484	0.0421138
ADAM3A	ENSG00000197475	transcribed_unitary_pseudogene
TIPIN	ENSG00000075131	protein_coding	0.906	0.582-1.410	0.661693
AC106883.1	ENSG00000225394	processed_pseudogene
RNU6-408P	ENSG00000251719	snRNA
U3	ENSG00000221461	snoRNA
LINC00315	ENSG00000184274	lncRNA	1.056	0.679-1.642	0.809966
AC005775.1	ENSG00000266933	lncRNA	1.122	0.721-1.744	0.610925
BDH1	ENSG00000161267	protein_coding	1.144	0.733-1.783	0.5541
AC103794.1	ENSG00000254878	lncRNA
PSMB5	ENSG00000100804	protein_coding	1.074	0.688-1.676	0.752964
AC134684.1	ENSG00000254796	processed_pseudogene
BOLA3-AS1	ENSG00000225439	lncRNA	1.354	0.864-2.122	0.185664
LRIG1	ENSG00000144749	protein_coding	0.992	0.638-1.543	0.971597
MIR515-1	ENSG00000207616	miRNA
KCTD1	ENSG00000134504	protein_coding	0.959	0.615-1.494	0.851953
NR5A2	ENSG00000116833	protein_coding	0.903	0.579-1.410	0.654784
CLBA1	ENSG00000140104	protein_coding	1.192	0.766-1.856	0.436052
NOTCH2	ENSG00000134250	protein_coding	0.950	0.611-1.478	0.820606
IGHV3-21	ENSG00000211947	IG_V_gene	0.909	0.584-1.416	0.673719
RECQL	ENSG00000004700	protein_coding	1.124	0.722-1.751	0.605421
AC012494.2	ENSG00000229494	lncRNA	0.849	0.543-1.327	0.471908
FN3KRP	ENSG00000141560	protein_coding	1.121	0.720-1.747	0.613559
AC138904.1	ENSG00000246465	lncRNA	1.401	0.897-2.190	0.138654
LINC02533	ENSG00000260239	lncRNA	0.946	0.608-1.472	0.805371
TMOD1	ENSG00000136842	protein_coding	1.145	0.735-1.785	0.549676
IGKV2-36	ENSG00000253487	IG_V_pseudogene
ELAC2	ENSG00000006744	protein_coding	0.811	0.521-1.263	0.353462
HK2P1	ENSG00000228612	processed_pseudogene	1.374	0.882-2.140	0.1607
AC190387.1	ENSG00000279630	TEC
FXYD6	ENSG00000137726	protein_coding	0.876	0.562-1.364	0.557322
RPSAP15	ENSG00000237506	processed_pseudogene	1.747	1.105-2.763	0.0170855
AC090517.3	ENSG00000279683	TEC
SPDYE22P	ENSG00000266537	unprocessed_pseudogene	1.121	0.721-1.744	0.612039
AC018541.1	ENSG00000253300	lncRNA
MRPL10	ENSG00000159111	protein_coding	0.814	0.522-1.269	0.364409
IGLVVI-22-1	ENSG00000253546	IG_V_pseudogene
RPS26P31	ENSG00000235459	processed_pseudogene	1.078	0.692-1.681	0.738947
RASA3-IT1	ENSG00000232487	lncRNA	1.090	0.700-1.696	0.702959
AL365273.1	ENSG00000240527	lncRNA
AC093775.1	ENSG00000279104	TEC
AC125603.2	ENSG00000257883	lncRNA	1.197	0.769-1.863	0.426724
RN7SL807P	ENSG00000243125	misc_RNA
NCAPH2	ENSG00000025770	protein_coding	1.111	0.714-1.730	0.639799
RPL21P132	ENSG00000183911	processed_pseudogene	1.183	0.758-1.847	0.458387
PAQR3	ENSG00000163291	protein_coding	0.881	0.566-1.372	0.574585
DPYSL3	ENSG00000113657	protein_coding	1.285	0.823-2.007	0.269828
AP000785.1	ENSG00000254933	lncRNA	1.165	0.748-1.813	0.500297
Y_RNA	ENSG00000222658	misc_RNA
AC073651.2	ENSG00000256627	processed_pseudogene
MIR607	ENSG00000207976	miRNA
LINC01856	ENSG00000237574	lncRNA
AL355877.1	ENSG00000270733	processed_pseudogene	1.017	0.649-1.596	0.939996
AL139039.3	ENSG00000237685	lncRNA	1.396	0.894-2.179	0.141855
AC012103.1	ENSG00000253376	lncRNA
APBA2	ENSG00000034053	protein_coding	1.332	0.854-2.075	0.206056
ANTXR2	ENSG00000163297	protein_coding	0.901	0.579-1.401	0.643156
MICOS10	ENSG00000173436	protein_coding	0.873	0.561-1.357	0.545426
RNU6-1000P	ENSG00000212368	snRNA
RNU6-447P	ENSG00000222225	snRNA
GLRXP2	ENSG00000258544	processed_pseudogene
SERPINI1	ENSG00000163536	protein_coding	1.165	0.747-1.816	0.500639
AP002802.2	ENSG00000270701	processed_pseudogene
CDKN2A-DT	ENSG00000224854	lncRNA	0.914	0.586-1.427	0.693531
AL353622.2	ENSG00000271398	lncRNA	1.377	0.883-2.147	0.158379
AL355375.2	ENSG00000262566	processed_pseudogene
AC139769.3	ENSG00000277493	unprocessed_pseudogene
UBE2J1	ENSG00000198833	protein_coding	0.865	0.556-1.346	0.520144
THOC1	ENSG00000079134	protein_coding	0.955	0.613-1.486	0.837016
EOMES	ENSG00000163508	protein_coding	0.637	0.408-0.996	0.0477848
AP003385.1	ENSG00000227834	processed_pseudogene	1.086	0.697-1.691	0.716074
AC026367.1	ENSG00000270482	lncRNA	1.048	0.674-1.630	0.83482
AL133467.1	ENSG00000258572	lncRNA	1.045	0.670-1.629	0.84732
DOCK9-DT	ENSG00000260992	lncRNA	1.369	0.877-2.139	0.167161
AC011511.1	ENSG00000167807	protein_coding	0.873	0.560-1.360	0.547516
LINC02358	ENSG00000251256	lncRNA
MIR4672	ENSG00000263979	miRNA
AC105129.3	ENSG00000270690	processed_pseudogene	1.104	0.705-1.728	0.665977
VN1R65P	ENSG00000260883	unitary_pseudogene
ELAPOR1	ENSG00000116299	protein_coding	1.366	0.873-2.138	0.171872
AC093157.3	ENSG00000252765	scaRNA
AF001548.2	ENSG00000263335	lncRNA	0.673	0.430-1.055	0.084406
AL355314.1	ENSG00000223800	lncRNA
RN7SL823P	ENSG00000263595	misc_RNA
RNU2-54P	ENSG00000222231	snRNA
H3C7	ENSG00000277775	protein_coding	1.127	0.723-1.755	0.598188
REM2	ENSG00000139890	protein_coding	1.141	0.732-1.777	0.560171
NTN5	ENSG00000142233	protein_coding	1.137	0.729-1.774	0.571037
MZT2B	ENSG00000152082	protein_coding	1.021	0.655-1.591	0.92716
FAM90A26	ENSG00000229924	protein_coding	1.140	0.733-1.774	0.560809
HMGB1P23	ENSG00000253770	processed_pseudogene	1.125	0.721-1.756	0.602796
PPIAP2	ENSG00000227379	processed_pseudogene	1.247	0.799-1.946	0.331423
IFNA16	ENSG00000147885	protein_coding
AC008572.1	ENSG00000253613	lncRNA
Y_RNA	ENSG00000201277	misc_RNA
AC117490.1	ENSG00000225240	unprocessed_pseudogene	0.943	0.606-1.468	0.795173
PTMAP6	ENSG00000237000	processed_pseudogene
RNY4P34	ENSG00000201649	misc_RNA	0.965	0.620-1.502	0.875168
AC107871.1	ENSG00000260007	protein_coding	1.009	0.648-1.569	0.969592
MCL1	ENSG00000143384	protein_coding	0.907	0.583-1.411	0.665335
RPS27P1	ENSG00000223876	processed_pseudogene
ZNF630-AS1	ENSG00000277541	lncRNA	0.887	0.570-1.381	0.595709
LRRC26	ENSG00000184709	protein_coding	1.241	0.792-1.944	0.346007
POPDC3	ENSG00000132429	protein_coding	0.687	0.439-1.074	0.0991851
MIR3156-1	ENSG00000263476	miRNA
IFNWP2	ENSG00000237691	unprocessed_pseudogene	0.896	0.575-1.397	0.628736
RPL5P23	ENSG00000240395	processed_pseudogene	1.236	0.791-1.930	0.352035
ACTL7A	ENSG00000187003	protein_coding	1.182	0.760-1.840	0.458258
AC027130.1	ENSG00000261195	lncRNA	0.997	0.637-1.561	0.989558
AL160237.2	ENSG00000258887	unprocessed_pseudogene
AL691432.1	ENSG00000269737	transcribed_processed_pseudogene	0.877	0.564-1.365	0.561955
G2E3	ENSG00000092140	protein_coding	1.828	1.165-2.867	0.00864766
ULK1	ENSG00000177169	protein_coding	0.896	0.574-1.400	0.629334
TLK1P1	ENSG00000226783	processed_pseudogene	0.909	0.583-1.417	0.674101
EXTL2	ENSG00000162694	protein_coding	1.036	0.665-1.614	0.875155
PBX1	ENSG00000185630	protein_coding	0.961	0.617-1.496	0.859389
RNA5SP462	ENSG00000252539	rRNA_pseudogene	1.140	0.731-1.777	0.562386
AL450472.1	ENSG00000229015	transcribed_unprocessed_pseudogene
IGHV3OR16-10	ENSG00000233732	IG_V_gene	1.041	0.668-1.623	0.857787
KRT18P56	ENSG00000249668	processed_pseudogene	1.005	0.643-1.571	0.98237
A2ML1	ENSG00000166535	protein_coding	0.876	0.562-1.365	0.558725
RNU6-242P	ENSG00000207087	snRNA	0.665	0.425-1.038	0.0727271
COL19A1	ENSG00000082293	protein_coding	0.789	0.506-1.231	0.296473
AC099794.1	ENSG00000234318	lncRNA	1.134	0.729-1.764	0.577575
PNMA6A	ENSG00000235961	protein_coding	1.280	0.821-1.995	0.275131
AC027575.2	ENSG00000278107	lncRNA	1.587	1.011-2.493	0.0447907
Y_RNA	ENSG00000207196	misc_RNA
RN7SL300P	ENSG00000265813	misc_RNA	1.537	0.981-2.407	0.0605003
TCTE1	ENSG00000146221	protein_coding	0.925	0.594-1.439	0.727982
RNU6-564P	ENSG00000222915	snRNA	0.928	0.596-1.444	0.739224
SLC35D3	ENSG00000182747	protein_coding	1.139	0.731-1.775	0.564597
AF274858.1	ENSG00000260081	transcribed_processed_pseudogene	1.244	0.798-1.938	0.334559
EP400	ENSG00000183495	protein_coding	0.881	0.566-1.372	0.575596
FCRL1	ENSG00000163534	protein_coding	0.794	0.510-1.236	0.306599
NDST1-AS1	ENSG00000254333	lncRNA	1.058	0.680-1.645	0.803427
AP001207.3	ENSG00000254024	lncRNA	1.106	0.711-1.720	0.65587
RNA5SP434	ENSG00000252456	rRNA_pseudogene	0.790	0.508-1.229	0.295776
LINC01732	ENSG00000237292	lncRNA	0.971	0.619-1.523	0.898388
AC009930.1	ENSG00000253489	lncRNA
ADAMTSL4	ENSG00000143382	protein_coding	0.676	0.433-1.057	0.0863413
C19orf73	ENSG00000221916	protein_coding	0.880	0.565-1.372	0.57358
SORBS2	ENSG00000154556	protein_coding	0.968	0.621-1.510	0.887427
BTF3P12	ENSG00000213003	processed_pseudogene	1.279	0.817-2.002	0.281713
TRMT44	ENSG00000155275	protein_coding	0.982	0.631-1.528	0.935343
ZNF486	ENSG00000256229	protein_coding	0.893	0.573-1.391	0.616205
ZC3H8	ENSG00000144161	protein_coding	1.120	0.716-1.750	0.619895
AC084116.3	ENSG00000253530	lncRNA
DENND1A	ENSG00000119522	protein_coding	1.066	0.685-1.660	0.776348
GBP5	ENSG00000154451	protein_coding	1.174	0.754-1.828	0.477956
AC006213.3	ENSG00000267191	lncRNA	1.055	0.676-1.647	0.813826
AC093162.1	ENSG00000246575	unprocessed_pseudogene	1.015	0.652-1.581	0.946416
AC090948.2	ENSG00000272498	lncRNA	1.008	0.645-1.577	0.970928
MIR378C	ENSG00000264803	miRNA
RARRES1	ENSG00000118849	protein_coding	0.867	0.557-1.349	0.526561
MTND4P10	ENSG00000226663	processed_pseudogene
AC119751.4	ENSG00000250753	processed_pseudogene
POM121L6P	ENSG00000243307	processed_pseudogene	1.167	0.750-1.815	0.494478
PRPH2	ENSG00000112619	protein_coding	1.014	0.652-1.578	0.949975
AC007611.1	ENSG00000260086	lncRNA	0.819	0.523-1.283	0.384139
KRTAP19-1	ENSG00000184351	protein_coding
AC097375.3	ENSG00000251249	lncRNA	1.374	0.881-2.144	0.16138
BX322557.1	ENSG00000229382	lncRNA
ACTBP14	ENSG00000229001	processed_pseudogene	1.337	0.854-2.093	0.204127
AC027682.5	ENSG00000261396	lncRNA	0.744	0.478-1.160	0.192553
ENTPD6	ENSG00000197586	protein_coding	0.874	0.562-1.361	0.552281
AC024267.3	ENSG00000264304	lncRNA	0.951	0.611-1.481	0.825451
C15orf32	ENSG00000183643	lncRNA
AC092660.1	ENSG00000234877	lncRNA
CFB	ENSG00000243649	protein_coding	0.654	0.419-1.021	0.0614768
LINC01626	ENSG00000223765	lncRNA
RRS1-AS1	ENSG00000246145	lncRNA	1.054	0.677-1.641	0.816555
STMP1	ENSG00000243317	protein_coding	1.185	0.761-1.844	0.453055
RNU6-337P	ENSG00000212545	snRNA
ANAPC1	ENSG00000153107	protein_coding	0.727	0.466-1.134	0.160091
AL031670.1	ENSG00000275582	lncRNA	0.962	0.617-1.499	0.863375
RNU6-390P	ENSG00000252068	snRNA
HSPA8P7	ENSG00000224773	processed_pseudogene	1.401	0.890-2.204	0.145006
AC104462.2	ENSG00000238224	lncRNA	1.066	0.685-1.660	0.775844
CDO1	ENSG00000129596	protein_coding	0.995	0.639-1.551	0.983659
AL358335.1	ENSG00000258750	processed_pseudogene
AC093535.2	ENSG00000279118	TEC	1.185	0.761-1.845	0.453545
PCDH11X	ENSG00000102290	protein_coding	0.681	0.435-1.065	0.0924077
LINC02351	ENSG00000277987	lncRNA	1.024	0.657-1.597	0.914904
ASGR1	ENSG00000141505	protein_coding	1.207	0.775-1.879	0.404894
OR4C2P	ENSG00000182565	unprocessed_pseudogene
AC013738.1	ENSG00000252888	snoRNA
TNPO3	ENSG00000064419	protein_coding	1.009	0.647-1.571	0.969951
IQCJ	ENSG00000214216	protein_coding
PIGO	ENSG00000165282	protein_coding	0.768	0.493-1.197	0.243354
MIR6134	ENSG00000277569	miRNA
AL022334.1	ENSG00000233388	processed_pseudogene	1.512	0.964-2.370	0.071571
AC243961.1	ENSG00000228229	lncRNA
NDUFA3	ENSG00000170906	protein_coding	1.009	0.649-1.570	0.967899
POC1B-AS1	ENSG00000270344	lncRNA	0.957	0.612-1.494	0.845136
SMAD9-IT1	ENSG00000236711	lncRNA	1.045	0.672-1.625	0.846285
CTXND1	ENSG00000259417	protein_coding	0.664	0.426-1.035	0.0703463
RNU1-11P	ENSG00000206702	snRNA	1.090	0.701-1.696	0.702044
AC087477.3	ENSG00000259312	lncRNA
LINC02485	ENSG00000248456	lncRNA
RN7SKP112	ENSG00000223145	misc_RNA
AL161891.1	ENSG00000276672	lncRNA	0.928	0.595-1.446	0.740376
MIR2115	ENSG00000252466	miRNA
CFAP298-TCP10L	ENSG00000265590	protein_coding	1.312	0.841-2.047	0.231104
RNU4-72P	ENSG00000222686	snRNA
NCF1B	ENSG00000182487	transcribed_unprocessed_pseudogene	0.896	0.575-1.396	0.628587
PAICSP5	ENSG00000229877	processed_pseudogene
AC012354.5	ENSG00000276229	misc_RNA
RNA5SP113	ENSG00000222418	rRNA_pseudogene
NR6A1	ENSG00000148200	protein_coding	1.371	0.879-2.137	0.163873
XRCC6P1	ENSG00000237417	processed_pseudogene	1.158	0.744-1.802	0.514863
PTPN2P2	ENSG00000224117	processed_pseudogene	0.961	0.617-1.496	0.8593
RNA5SP284	ENSG00000207277	rRNA_pseudogene	0.997	0.641-1.552	0.989938
SNORA52	ENSG00000199785	snoRNA
Y_RNA	ENSG00000206734	misc_RNA	1.111	0.713-1.732	0.641241
AP000943.2	ENSG00000255929	lncRNA
RN7SKP123	ENSG00000222664	misc_RNA
AC021483.2	ENSG00000261229	lncRNA	1.143	0.731-1.789	0.557708
MARVELD1	ENSG00000155254	protein_coding	0.899	0.577-1.399	0.63595
AC004057.1	ENSG00000196656	transcribed_processed_pseudogene	1.173	0.753-1.828	0.480793
AL162740.1	ENSG00000207022	snoRNA	0.635	0.407-0.991	0.0455107
CPT2	ENSG00000157184	protein_coding	0.740	0.474-1.155	0.185191
AC019070.1	ENSG00000212181	snoRNA
AC122129.1	ENSG00000197815	lncRNA	0.960	0.617-1.494	0.856384
AC104843.2	ENSG00000231139	unprocessed_pseudogene	1.101	0.707-1.715	0.670761
Y_RNA	ENSG00000207438	misc_RNA	1.089	0.698-1.697	0.707766
H3P9	ENSG00000227430	processed_pseudogene
AC135048.3	ENSG00000275263	lncRNA	1.163	0.746-1.813	0.505038
Y_RNA	ENSG00000206713	misc_RNA	0.949	0.609-1.478	0.816374
AL358033.1	ENSG00000252537	snoRNA
PI4K2A	ENSG00000155252	protein_coding	1.306	0.836-2.040	0.241378
AC084149.1	ENSG00000230968	lncRNA
Y_RNA	ENSG00000274603	misc_RNA
C14orf93	ENSG00000100802	protein_coding	0.914	0.587-1.423	0.690922
PPP1R1AP2	ENSG00000261084	processed_pseudogene
NREP	ENSG00000134986	protein_coding	1.200	0.769-1.874	0.422046
MAFK	ENSG00000198517	protein_coding	0.654	0.417-1.026	0.0645494
LINC02726	ENSG00000255193	lncRNA
PLCD4	ENSG00000115556	protein_coding	0.928	0.596-1.444	0.739979
STK35	ENSG00000125834	protein_coding	0.932	0.597-1.454	0.755669
KIF1B	ENSG00000054523	protein_coding	1.146	0.735-1.787	0.546698
AL031587.2	ENSG00000233739	lncRNA
RNA5SP115	ENSG00000223092	rRNA_pseudogene
LINC02386	ENSG00000257756	lncRNA
AL138781.1	ENSG00000275329	lncRNA	1.506	0.963-2.355	0.0724433
FAT3	ENSG00000165323	protein_coding	1.166	0.748-1.818	0.497925
MIR520G	ENSG00000207799	miRNA
SIPA1	ENSG00000213445	protein_coding	0.650	0.415-1.020	0.0608996
AC124312.2	ENSG00000257647	lncRNA	1.091	0.701-1.699	0.699141
LDHBP3	ENSG00000248950	processed_pseudogene
Y_RNA	ENSG00000238943	misc_RNA
AC134043.1	ENSG00000252458	snoRNA
AC025857.1	ENSG00000255144	unprocessed_pseudogene
CDK2AP2P2	ENSG00000237451	processed_pseudogene	1.049	0.674-1.631	0.833206
PTGR1	ENSG00000106853	protein_coding	1.127	0.723-1.756	0.599043
RPS24	ENSG00000138326	protein_coding	1.108	0.712-1.723	0.650477
RPS3AP22	ENSG00000240083	processed_pseudogene	1.174	0.754-1.828	0.477059
MFN2	ENSG00000116688	protein_coding	0.791	0.504-1.241	0.307656
MTOR-AS1	ENSG00000225602	lncRNA	1.111	0.712-1.732	0.642921
RBMS2	ENSG00000076067	protein_coding	0.856	0.546-1.342	0.496998
LSAMP	ENSG00000185565	protein_coding	0.911	0.586-1.417	0.679961
GCK	ENSG00000106633	protein_coding	0.845	0.543-1.314	0.454323
KLF7P1	ENSG00000240704	processed_pseudogene	1.112	0.714-1.732	0.638627
AC020663.1	ENSG00000266994	lncRNA	1.379	0.884-2.152	0.156178
RPL9	ENSG00000163682	protein_coding	0.837	0.536-1.305	0.432059
GPR171	ENSG00000174946	protein_coding	0.858	0.552-1.336	0.4981
MIRLET7E	ENSG00000198972	miRNA
AC011558.1	ENSG00000279753	TEC
RXRB	ENSG00000204231	protein_coding	0.712	0.457-1.109	0.132533
ABHD5	ENSG00000011198	protein_coding	1.122	0.720-1.747	0.611913
AL049812.1	ENSG00000223651	processed_pseudogene
CREG1	ENSG00000143162	protein_coding	1.158	0.744-1.803	0.515017
AL031773.1	ENSG00000232529	lncRNA
ZDHHC20P1	ENSG00000233916	processed_pseudogene	0.859	0.552-1.336	0.499746
AL355483.2	ENSG00000232762	lncRNA	0.893	0.573-1.392	0.618572
GCNT2	ENSG00000111846	protein_coding	1.008	0.646-1.574	0.97197
AC079466.1	ENSG00000266976	lncRNA	1.263	0.812-1.965	0.299831
POLR2I	ENSG00000105258	protein_coding	1.209	0.776-1.883	0.401404
AP001059.2	ENSG00000278158	lncRNA
SNRNP35	ENSG00000184209	protein_coding	1.220	0.784-1.899	0.378022
AC011487.4	ENSG00000274892	unprocessed_pseudogene	1.225	0.786-1.908	0.370198
LIMD2	ENSG00000136490	protein_coding	0.871	0.559-1.357	0.54123
DCAF7	ENSG00000136485	protein_coding	0.889	0.571-1.386	0.605048
AC092999.1	ENSG00000279311	TEC	1.020	0.651-1.598	0.931679
AC073575.1	ENSG00000258323	lncRNA	1.016	0.653-1.579	0.944937
ADAMTSL4-AS2	ENSG00000237781	lncRNA	0.623	0.398-0.977	0.0390905
AC245140.2	ENSG00000280195	lncRNA	1.249	0.800-1.950	0.328343
AC092905.1	ENSG00000244561	processed_pseudogene
RHOC	ENSG00000155366	protein_coding	0.892	0.573-1.387	0.611562
MIR378A	ENSG00000199047	miRNA	0.871	0.559-1.355	0.540183
MIR548U	ENSG00000212017	miRNA	1.039	0.668-1.615	0.866294
MIR421	ENSG00000202566	miRNA	0.967	0.621-1.505	0.882219
CDON	ENSG00000064309	protein_coding	1.150	0.736-1.799	0.539342
AC010480.1	ENSG00000279883	TEC	0.728	0.466-1.138	0.163586
RIPPLY3	ENSG00000183145	protein_coding	1.525	0.976-2.384	0.0637956
CDS2	ENSG00000101290	protein_coding	1.072	0.688-1.672	0.758616
SACS-AS1	ENSG00000229558	lncRNA	1.161	0.746-1.807	0.507265
AC104308.1	ENSG00000226489	processed_pseudogene
LRRC32	ENSG00000137507	protein_coding	1.111	0.714-1.729	0.640356
RCN1P1	ENSG00000215477	processed_pseudogene	1.257	0.806-1.961	0.313537
AC105339.5	ENSG00000279758	TEC	1.188	0.762-1.852	0.447457
AL590704.1	ENSG00000219409	processed_pseudogene
ATP5F1AP3	ENSG00000263232	processed_pseudogene	1.022	0.655-1.594	0.924288
DCP2	ENSG00000172795	protein_coding	1.158	0.742-1.806	0.518543
RPL31P17	ENSG00000235225	processed_pseudogene	1.116	0.714-1.744	0.629327
SNORD93	ENSG00000221740	snoRNA	1.254	0.801-1.964	0.321557
MIR3665	ENSG00000266325	miRNA
BPIFA1	ENSG00000198183	protein_coding
AC091564.6	ENSG00000255680	lncRNA
LINC01615	ENSG00000223485	lncRNA	1.072	0.688-1.671	0.757548
AC008837.2	ENSG00000248928	processed_pseudogene
HBZ	ENSG00000130656	protein_coding
TRMT2B-AS1	ENSG00000225839	lncRNA	1.203	0.771-1.876	0.415156
RN7SL818P	ENSG00000274234	misc_RNA
AL646090.1	ENSG00000223504	lncRNA
CALHM2	ENSG00000138172	protein_coding	1.170	0.751-1.822	0.488693
UQCRC1	ENSG00000010256	protein_coding	0.963	0.619-1.499	0.867499
RNU6-744P	ENSG00000202427	snRNA
AC005899.5	ENSG00000266385	lncRNA	1.215	0.778-1.897	0.392831
KRT8P41	ENSG00000213538	processed_pseudogene	1.003	0.641-1.568	0.990605
MIR596	ENSG00000207826	miRNA
OR8D1	ENSG00000196341	protein_coding
CICP11	ENSG00000237799	processed_pseudogene	0.977	0.627-1.522	0.918587
LINC00972	ENSG00000225128	lncRNA
ZMYND10	ENSG00000004838	protein_coding	0.989	0.636-1.539	0.961531
CENPE	ENSG00000138778	protein_coding	1.020	0.656-1.586	0.929857
EIF2AK2	ENSG00000055332	protein_coding	0.975	0.624-1.525	0.913236
AC022206.1	ENSG00000240419	processed_pseudogene
DPEP2NB	ENSG00000263201	protein_coding	1.085	0.697-1.688	0.717751
LRRIQ4	ENSG00000188306	protein_coding	0.877	0.560-1.372	0.565321
NQO2-AS1	ENSG00000224846	lncRNA	0.743	0.476-1.160	0.190864
PRICKLE3	ENSG00000012211	protein_coding	1.369	0.874-2.143	0.170414
MIRLET7F2	ENSG00000208012	miRNA
ENDOV	ENSG00000173818	protein_coding	1.417	0.908-2.211	0.125165
SMIM23	ENSG00000185662	protein_coding	1.219	0.783-1.900	0.380953
BEND2	ENSG00000177324	protein_coding	1.316	0.845-2.051	0.224301
INTS4	ENSG00000149262	protein_coding	1.078	0.693-1.677	0.739682
RNA5SP112	ENSG00000251746	rRNA_pseudogene
AC092353.1	ENSG00000251391	lncRNA
TXNP4	ENSG00000262519	processed_pseudogene	1.327	0.849-2.075	0.214921
SNORD60	ENSG00000206630	snoRNA	0.735	0.471-1.148	0.175681
MINDY1	ENSG00000143409	protein_coding	1.044	0.671-1.626	0.848109
XDH	ENSG00000158125	protein_coding	0.727	0.466-1.136	0.161413
SMG6-IT1	ENSG00000278941	TEC	1.208	0.773-1.887	0.406773
YAP1P1	ENSG00000220494	processed_pseudogene	1.050	0.673-1.637	0.829764
AP000766.1	ENSG00000261098	lncRNA	0.775	0.498-1.208	0.260271
INKA1	ENSG00000185614	protein_coding	0.864	0.552-1.353	0.523111
AL592164.1	ENSG00000261435	lncRNA	1.018	0.654-1.586	0.936728
ZDHHC20	ENSG00000180776	protein_coding	1.555	0.994-2.433	0.0534261
AC025594.1	ENSG00000224163	unprocessed_pseudogene	1.035	0.664-1.614	0.878159
AC020914.2	ENSG00000268839	unprocessed_pseudogene
RPS15AP18	ENSG00000242979	processed_pseudogene	1.201	0.772-1.869	0.417441
LINC02812	ENSG00000230138	lncRNA	0.920	0.591-1.431	0.71121
AC138956.1	ENSG00000250909	lncRNA	0.951	0.612-1.479	0.823967
RNA5SP486	ENSG00000251770	rRNA_pseudogene
ANKRD42	ENSG00000137494	protein_coding	0.831	0.531-1.299	0.415518
SLC43A2	ENSG00000167703	protein_coding	1.054	0.677-1.639	0.816578
AC104785.1	ENSG00000270720	lncRNA	1.574	1.003-2.470	0.0482671
IMP3P1	ENSG00000230589	processed_pseudogene
AL359881.3	ENSG00000270171	lncRNA	1.375	0.882-2.142	0.159715
RN7SL531P	ENSG00000264071	misc_RNA	1.313	0.843-2.045	0.22765
MIR6777	ENSG00000274111	miRNA
AL158829.1	ENSG00000232939	lncRNA
AC104687.1	ENSG00000242727	processed_pseudogene
RTEL1-TNFRSF6B	ENSG00000026036	protein_coding	0.893	0.574-1.390	0.616393
Z84468.1	ENSG00000281732	lncRNA
TMEM232	ENSG00000186952	protein_coding	1.110	0.714-1.728	0.642733
AL137779.3	ENSG00000259161	processed_pseudogene	1.257	0.804-1.963	0.315486
C9orf78	ENSG00000136819	protein_coding	1.381	0.882-2.162	0.15789
STATH	ENSG00000126549	protein_coding	1.203	0.772-1.875	0.413586
AC012306.2	ENSG00000272667	lncRNA	0.831	0.534-1.295	0.41405
BMP8A	ENSG00000183682	protein_coding	1.079	0.693-1.679	0.736185
TRBV6-5	ENSG00000211721	TR_V_gene	1.221	0.784-1.901	0.37684
SMARCD1	ENSG00000066117	protein_coding	1.408	0.903-2.196	0.131316
TRIM60P17	ENSG00000223558	processed_pseudogene
ABCC1	ENSG00000103222	protein_coding	0.911	0.584-1.421	0.680467
AC119868.1	ENSG00000264845	transcribed_processed_pseudogene	1.041	0.669-1.619	0.858606
ALG1L8P	ENSG00000227620	unprocessed_pseudogene	0.731	0.468-1.141	0.167472
AC023762.1	ENSG00000271148	lncRNA
C1DP2	ENSG00000236217	processed_pseudogene
AC010442.1	ENSG00000214278	processed_pseudogene	0.960	0.617-1.495	0.858033
CNN2P6	ENSG00000213854	processed_pseudogene	0.853	0.548-1.328	0.480755
STAT1	ENSG00000115415	protein_coding	1.104	0.708-1.723	0.66252
RN7SKP133	ENSG00000201715	misc_RNA
AHSG	ENSG00000145192	protein_coding	1.100	0.706-1.715	0.673987
AC009119.2	ENSG00000260932	lncRNA	1.012	0.650-1.576	0.956741
IL18BP	ENSG00000137496	protein_coding	0.821	0.528-1.277	0.381595
LINC01524	ENSG00000234948	lncRNA	0.815	0.523-1.272	0.367937
AC026167.1	ENSG00000226022	lncRNA
PRX	ENSG00000105227	protein_coding	1.112	0.715-1.730	0.636352
AC015813.2	ENSG00000266086	protein_coding	1.442	0.924-2.251	0.107033
PAX1	ENSG00000125813	protein_coding	1.564	1.001-2.443	0.0493005
AC100757.2	ENSG00000274835	unprocessed_pseudogene	0.863	0.554-1.345	0.51563
RBM8B	ENSG00000258427	processed_pseudogene	1.866	1.179-2.953	0.00776909
COQ8B	ENSG00000123815	protein_coding	1.144	0.735-1.780	0.55198
ELOCP26	ENSG00000236599	processed_pseudogene
AC094019.1	ENSG00000201701	snoRNA
AL049830.1	ENSG00000213867	processed_pseudogene	1.073	0.690-1.670	0.754266
ZC3H18	ENSG00000158545	protein_coding	0.886	0.570-1.378	0.592045
ZNF519P2	ENSG00000258799	processed_pseudogene
ZNF500	ENSG00000103199	protein_coding	0.889	0.569-1.386	0.602586
NRBF2P5	ENSG00000270427	processed_pseudogene	1.008	0.647-1.573	0.970778
AC135279.2	ENSG00000255566	processed_pseudogene	1.015	0.651-1.581	0.949004
EI24P4	ENSG00000236343	processed_pseudogene
MTCYBP14	ENSG00000238236	processed_pseudogene
AC016573.1	ENSG00000253968	lncRNA	1.074	0.690-1.673	0.75182
Y_RNA	ENSG00000201549	misc_RNA
TSC2	ENSG00000103197	protein_coding	0.989	0.633-1.548	0.962893
MTATP6P7	ENSG00000232990	unprocessed_pseudogene
AP001582.1	ENSG00000254992	processed_pseudogene
C1orf87	ENSG00000162598	protein_coding
POMC	ENSG00000115138	protein_coding	0.803	0.514-1.256	0.336638
AL390237.1	ENSG00000216687	processed_pseudogene
METTL22	ENSG00000067365	protein_coding	1.262	0.810-1.966	0.30381
STRIP1	ENSG00000143093	protein_coding	0.913	0.587-1.420	0.687038
AC008175.1	ENSG00000235059	lncRNA
AC084756.1	ENSG00000259684	lncRNA
LINC00552	ENSG00000279770	TEC	1.093	0.703-1.700	0.692802
OR5K1	ENSG00000232382	protein_coding
AP001208.1	ENSG00000254084	lncRNA	1.110	0.713-1.730	0.643698
ZNF598	ENSG00000167962	protein_coding	0.696	0.446-1.088	0.111911
AL513324.1	ENSG00000263041	lncRNA
HSPA1L	ENSG00000204390	protein_coding	1.270	0.815-1.980	0.290962
RILP	ENSG00000167705	protein_coding	0.838	0.538-1.306	0.435102
AC103968.1	ENSG00000259507	processed_pseudogene
Y_RNA	ENSG00000207292	misc_RNA	1.044	0.671-1.625	0.847645
AC022022.2	ENSG00000270421	processed_pseudogene	0.936	0.602-1.456	0.768862
AC106733.1	ENSG00000279856	TEC
CACNG2	ENSG00000166862	protein_coding	0.807	0.516-1.263	0.348214
Y_RNA	ENSG00000207383	misc_RNA	0.851	0.547-1.326	0.476164
RPL11P1	ENSG00000227394	processed_pseudogene	1.055	0.678-1.643	0.811691
AC067942.1	ENSG00000227304	transcribed_processed_pseudogene	1.095	0.703-1.707	0.687802
AC137056.2	ENSG00000280306	TEC
MIR2113	ENSG00000238367	miRNA
JMJD7-PLA2G4B	ENSG00000168970	protein_coding	1.153	0.739-1.800	0.530601
RNF185-AS1	ENSG00000254835	lncRNA
OR10A3	ENSG00000170683	protein_coding
AC026616.1	ENSG00000253777	processed_pseudogene
ZNF532	ENSG00000074657	protein_coding	1.069	0.687-1.662	0.768168
STRA6	ENSG00000137868	protein_coding	0.712	0.457-1.111	0.134628
AL583803.1	ENSG00000229923	lncRNA
RN7SL752P	ENSG00000239437	misc_RNA	1.693	1.073-2.671	0.0236883
CDH11	ENSG00000140937	protein_coding	1.376	0.880-2.151	0.161292
LINC00354	ENSG00000226903	lncRNA
BICRA-AS1	ENSG00000269806	lncRNA	1.003	0.645-1.561	0.989401
AC099548.2	ENSG00000253882	transcribed_unprocessed_pseudogene	1.173	0.752-1.829	0.48117
AC027369.3	ENSG00000254728	unprocessed_pseudogene
AL121875.1	ENSG00000275268	snRNA
AC015912.3	ENSG00000274213	lncRNA	0.933	0.598-1.456	0.760327
POLR2KP2	ENSG00000224510	processed_pseudogene
AC140481.3	ENSG00000277668	misc_RNA
ATP2A3	ENSG00000074370	protein_coding	1.038	0.664-1.625	0.86908
ELOCP21	ENSG00000226186	processed_pseudogene	1.206	0.774-1.881	0.407464
AC020612.2	ENSG00000257570	processed_pseudogene
AC091905.3	ENSG00000279755	TEC
AIRE	ENSG00000160224	protein_coding	1.057	0.677-1.649	0.807819
AC019080.5	ENSG00000280374	lncRNA	1.252	0.803-1.952	0.321926
ECE2	ENSG00000145194	protein_coding	0.864	0.554-1.347	0.518856
RN7SL455P	ENSG00000264047	misc_RNA	1.611	1.026-2.528	0.0382379
AL021920.1	ENSG00000279151	lncRNA	1.242	0.798-1.935	0.336631
XXYLT1-AS1	ENSG00000233303	lncRNA	1.186	0.760-1.851	0.451533
GPR45	ENSG00000135973	protein_coding	1.348	0.865-2.101	0.18767
AP005136.2	ENSG00000264150	processed_pseudogene	0.984	0.632-1.535	0.944796
HCFC2	ENSG00000111727	protein_coding	1.011	0.648-1.577	0.962035
C20orf181	ENSG00000279610	TEC
USP21P1	ENSG00000224826	processed_pseudogene	1.083	0.694-1.690	0.724528
DGUOK-AS1	ENSG00000237883	lncRNA	1.119	0.716-1.748	0.622498
SLC25A1P4	ENSG00000261608	processed_pseudogene
ZNF700	ENSG00000196757	protein_coding	1.269	0.812-1.982	0.296099
AP005205.2	ENSG00000266441	lncRNA	1.128	0.725-1.755	0.591922
AC087163.3	ENSG00000280198	TEC	0.731	0.467-1.144	0.170197
KRT18P6	ENSG00000258783	processed_pseudogene	1.281	0.819-2.006	0.278055
MAPK10-AS1	ENSG00000250062	lncRNA	0.897	0.576-1.396	0.629719
DUX4L31	ENSG00000231411	unprocessed_pseudogene
SNORA84	ENSG00000239183	snoRNA	1.120	0.718-1.747	0.616393
LINC00269	ENSG00000215162	lncRNA
CMTM3	ENSG00000140931	protein_coding	1.253	0.805-1.951	0.317306
STEAP3-AS1	ENSG00000229867	lncRNA	0.905	0.579-1.415	0.66207
AC012443.1	ENSG00000270776	processed_pseudogene	0.761	0.487-1.190	0.231543
ZNF815P	ENSG00000235944	transcribed_unprocessed_pseudogene	1.074	0.689-1.672	0.753174
[truncated: 54,496 more rows]
